# Supplementary material for: Aqua­(dicyanamido-κN 1)(nitrato-κ2 O,O′)(2,3,5,6-tetra-2-pyridylpyrazine-κ3 N 2,N 1,N 6)manganese(II)
Source: Acta Crystallogr Sect E Struct Rep Online. 2008 Dec 13;65(Pt 1):m68–9. doi: 10.1107/S1600536808041755 (PMC2967907; doi:10.1107/S1600536808041755)
Supplement: Supplementary file 1 [file e-65-00m68-sup1.cif]

##############################################################################
###                                                                        ###
###        Electronic paper (Acta Crystallographica Section E)             ###
###                                                                        ###
##############################################################################
#                                                                            #
# This CIF contains the data in a paper accepted for publication in Acta     #
# Crystallographica Section E. It conforms to the requirements of Notes      #
# for Authors for Section E, and has been peer reviewed under the auspices   #
# of the IUCr Commission on Journals.                                        #
#                                                                            #
# Full details of the Crystallographic Information File format               #
# are given in the paper "The Crystallographic Information File (CIF):       #
# a New Standard Archive File for Crystallography" by S. R. Hall, F. H.      #
# Allen and I. D. Brown [Acta Cryst. (1991), A47, 655-685].                  #
#                                                                            #
# The current version of the core CIF dictionary is obtainable from          #
# ftp://ftp.iucr.org/pub/cif_core.dic. The current version number is 2.4.    #
#                                                                            #
# Software is freely available for graphical display of the structure(s) in  #
# this CIF.  For information consult the CIF home page http://www.iucr.org/  #
# cif/home.html                                                              #
#                                                                            #
# This file may be used for bona fide research purposes within the           #
# scientific community so long as proper attribution is given to the journal # 
# article from which it was obtained.                                        #
#                                                                            #
##############################################################################
                                             
data_I
_audit_creation_method     'WinGX routine CIF_UPDATE'
_chemical_name_systematic
;
Aqua(dicyanamido-\kN^1^)(nitrato-\k^2^<i>O</i>,<i>O</i>')(2,3,5,6-tetra-2-
pyridylpyrazine-\k^3^<i>N</i>^2^,<i>N</i>^1^,<i>N</i>^6^)manganese(II)
;
_chemical_name_common     ?
_chemical_formula_moiety     'C26 H18 Mn1 N10 O4'
_chemical_formula_sum     'C26 H18 Mn1 N10 O4'
_chemical_formula_iupac     '[Mn (C2 N3) (N O3) (C24 H16 N6) (H2 O)]'
_chemical_formula_weight     589.44
_chemical_melting_point     ?
_symmetry_cell_setting     monoclinic
_symmetry_space_group_name_H-M     'P 21/n'
_symmetry_space_group_name_Hall     '-P 2yn'
loop_
    _symmetry_equiv_pos_as_xyz
    'x, y, z'
    '-x+1/2, y+1/2, -z+1/2'
    '-x, -y, -z'
    'x-1/2, -y-1/2, z-1/2'
_cell_length_a     14.0988(11)
_cell_length_b     9.7739(8)
_cell_length_c     18.7205(13)
_cell_angle_alpha     90
_cell_angle_beta     94.491(6)
_cell_angle_gamma     90
_cell_volume     2571.8(3)
_cell_formula_units_Z     4
_cell_measurement_reflns_used     2543
_cell_measurement_theta_min     3.17
_cell_measurement_theta_max     31.8636
_cell_measurement_temperature     298(2)
_exptl_crystal_description     prism
_exptl_crystal_colour     yellow
_exptl_crystal_size_max     0.4163
_exptl_crystal_size_mid     0.3122
_exptl_crystal_size_min     0.0800
_exptl_crystal_density_diffrn     1.522
_exptl_crystal_density_meas     1.475
_exptl_crystal_density_method     'flotation'
_exptl_crystal_F_000     1204
_exptl_absorpt_coefficient_mu     0.569
_exptl_absorpt_correction_type     analytical
_exptl_absorpt_process_details
;
(CrysAlis RED; Oxford Diffraction, 2007)
;
_exptl_absorpt_correction_T_min     0.85592
_exptl_absorpt_correction_T_max     0.96873
_exptl_special_details
;
CrysAlis RED (Oxford Diffraction Ltd., 2007)
Analytical numeric absorption correction using a multifaceted crystal
model.
;
_diffrn_ambient_temperature     298(2)
_diffrn_radiation_type     MoK\a
_diffrn_radiation_wavelength     0.71073
_diffrn_radiation_source     'Enhance (Mo) X-ray Source'
_diffrn_radiation_monochromator     graphite
_diffrn_measurement_device_type     'Oxford Diffraction Xcalibur 2'
_diffrn_measurement_method     '\w'
_diffrn_detector_area_resol_mean     8.3504
_diffrn_reflns_number     24694
_diffrn_reflns_av_R_equivalents     0.0538
_diffrn_reflns_av_sigmaI/netI     0.0575
_diffrn_reflns_theta_min     2.72
_diffrn_reflns_theta_max     30.00
_diffrn_reflns_theta_full     30.00
_diffrn_measured_fraction_theta_max     0.999
_diffrn_measured_fraction_theta_full     0.999
_diffrn_reflns_limit_h_min     -18
_diffrn_reflns_limit_h_max     19
_diffrn_reflns_limit_k_min     -13
_diffrn_reflns_limit_k_max     12
_diffrn_reflns_limit_l_min     -26
_diffrn_reflns_limit_l_max     26
_diffrn_standards_number     2
_diffrn_standards_interval_count     60
_diffrn_standards_interval_time     ?
_diffrn_standards_decay_%     '0.0(3)'
_refine_special_details
;
;
_reflns_number_total     7480
_reflns_number_gt     4848
_reflns_threshold_expression     I>2\s(I)
_refine_ls_structure_factor_coef     Fsqd
_refine_ls_matrix_type     full
_refine_ls_R_factor_all     0.0792
_refine_ls_R_factor_gt     0.0492
_refine_ls_wR_factor_gt     0.1110
_refine_ls_wR_factor_ref     0.1194
_refine_ls_goodness_of_fit_ref     0.927
_refine_ls_restrained_S_all     0.927
_refine_ls_number_reflns     7480
_refine_ls_number_parameters     376
_refine_ls_number_restraints     2
_refine_ls_hydrogen_treatment     mixed
_refine_ls_weighting_scheme     calc
_refine_ls_weighting_details
                 'calc w=1/[\s^2^(Fo^2^)+(0.0676P)^2^] where P=(Fo^2^+2Fc^2^)/3'
_atom_sites_solution_hydrogens     difmap
_atom_sites_solution_primary     direct
_atom_sites_solution_secondary     difmap
_refine_ls_shift/su_max     0.003
_refine_ls_shift/su_mean     0.000
_refine_diff_density_max     0.774
_refine_diff_density_min     -0.312
_refine_ls_extinction_method     none
_refine_ls_extinction_coef     ?
loop_
    _atom_type_symbol
    _atom_type_description
    _atom_type_scat_dispersion_real
    _atom_type_scat_dispersion_imag
    _atom_type_scat_source
    C C 0.0033 0.0016 'International Tables Vol C Tables 4.2.6.8 and 6.1.1.4'
    H H 0 0 'International Tables Vol C Tables 4.2.6.8 and 6.1.1.4'
    N N 0.0061 0.0033 'International Tables Vol C Tables 4.2.6.8 and 6.1.1.4'
    O O 0.0106 0.006 'International Tables Vol C Tables 4.2.6.8 and 6.1.1.4'
    Mn Mn 0.3368 0.7283 'International Tables Vol C Tables 4.2.6.8 and 6.1.1.4'
_computing_data_collection
;
CrysAlis CCD (Oxford Diffraction, 2007)
;
_computing_cell_refinement
;
CrysAlis RED (Oxford Diffraction, 2007)
;
_computing_data_reduction
;
CrysAlis RED (Oxford Diffraction, 2007)
;
_computing_structure_solution     'SIR2004 Burla <i>et al.</i> (2005)'
_computing_structure_refinement     'SHELXL97 (Sheldrick, 2008)'
_computing_molecular_graphics     'DIAMOND (Brandenburg, 2007)'
_computing_publication_material
                                'WinGX (Farrugia, 1999) and PLATON (Spek, 2003)'
loop_
    _atom_site_type_symbol
    _atom_site_label
    _atom_site_fract_x
    _atom_site_fract_y
    _atom_site_fract_z
    _atom_site_U_iso_or_equiv
    _atom_site_adp_type
    _atom_site_calc_flag
    _atom_site_refinement_flags
    _atom_site_occupancy
    _atom_site_disorder_assembly
    _atom_site_disorder_group
    Mn Mn1 0.666558(19) 0.45676(3) 0.206427(15) 0.02617(9) Uani d . 1 . .
    N N1 0.78906(11) 0.48216(15) 0.29414(8) 0.0258(3) Uani d . 1 . .
    N N2 0.80556(10) 0.38970(15) 0.16256(8) 0.0244(3) Uani d . 1 . .
    N N3 0.63611(11) 0.34999(16) 0.09605(9) 0.0302(4) Uani d . 1 . .
    O O1 0.51063(11) 0.51437(17) 0.19225(9) 0.0447(4) Uani d . 1 . .
    O O2 0.58673(10) 0.60852(16) 0.28292(8) 0.0424(4) Uani d . 1 . .
    O O1W 0.63075(10) 0.27874(16) 0.26656(9) 0.0386(4) Uani d D 1 . .
    H H1W 0.5843(14) 0.239(3) 0.2725(15) 0.058 Uiso d D 1 . .
    H H2W 0.6758(15) 0.237(2) 0.2837(13) 0.058 Uiso d D 1 . .
    O O3 0.44256(10) 0.67307(17) 0.25070(9) 0.0483(4) Uani d . 1 . .
    N N4 0.84607(13) 0.11733(18) 0.00078(9) 0.0397(4) Uani d . 1 . .
    N N5 0.97237(11) 0.37317(17) 0.10010(8) 0.0298(4) Uani d . 1 . .
    N N6 1.03910(11) 0.63452(17) 0.22266(9) 0.0348(4) Uani d . 1 . .
    N N7 0.70245(13) 0.64756(18) 0.14738(10) 0.0399(4) Uani d . 1 . .
    N N8 0.77072(15) 0.6846(3) 0.03399(12) 0.0622(6) Uani d . 1 . .
    N N9 0.6902(2) 0.7210(4) -0.08341(14) 0.1065(12) Uani d . 1 . .
    N N10 0.51142(11) 0.60058(17) 0.24260(9) 0.0321(4) Uani d . 1 . .
    C C1 0.87743(13) 0.45325(18) 0.27688(10) 0.0242(4) Uani d . 1 . .
    C C2 0.95391(14) 0.4433(2) 0.32828(11) 0.0325(4) Uani d . 1 . .
    H H2 1.0141 0.4195 0.3153 0.039 Uiso calc R 1 . .
    C C3 0.93869(15) 0.4693(2) 0.39852(11) 0.0377(5) Uani d . 1 . .
    H H3 0.9889 0.4644 0.4337 0.045 Uiso calc R 1 . .
    C C4 0.84871(15) 0.5027(2) 0.41657(11) 0.0360(5) Uani d . 1 . .
    H H4 0.8373 0.5222 0.4638 0.043 Uiso calc R 1 . .
    C C5 0.77617(14) 0.5066(2) 0.36298(11) 0.0315(4) Uani d . 1 . .
    H H5 0.7151 0.5272 0.3753 0.038 Uiso calc R 1 . .
    C C6 0.71035(13) 0.33917(19) 0.05521(10) 0.0271(4) Uani d . 1 . .
    C C7 0.69805(15) 0.3326(2) -0.01871(11) 0.0374(5) Uani d . 1 . .
    H H7 0.7505 0.3313 -0.0459 0.045 Uiso calc R 1 . .
    C C8 0.60688(17) 0.3280(2) -0.05189(12) 0.0472(6) Uani d . 1 . .
    H H8 0.5971 0.3241 -0.1016 0.057 Uiso calc R 1 . .
    C C9 0.53124(16) 0.3294(2) -0.01012(13) 0.0470(6) Uani d . 1 . .
    H H9 0.4694 0.3213 -0.0309 0.056 Uiso calc R 1 . .
    C C10 0.54801(14) 0.3427(2) 0.06286(12) 0.0394(5) Uani d . 1 . .
    H H10 0.4962 0.3470 0.0906 0.047 Uiso calc R 1 . .
    C C11 0.80572(13) 0.34520(18) 0.09524(9) 0.0253(4) Uani d . 1 . .
    C C12 0.89402(13) 0.31643(19) 0.06821(10) 0.0281(4) Uani d . 1 . .
    C C13 0.88645(12) 0.42660(18) 0.19952(10) 0.0242(4) Uani d . 1 . .
    C C14 0.96892(13) 0.43718(19) 0.16272(10) 0.0266(4) Uani d . 1 . .
    C C15 1.05445(13) 0.5179(2) 0.18756(10) 0.0292(4) Uani d . 1 . .
    C C16 1.14420(14) 0.4738(2) 0.17324(12) 0.0371(5) Uani d . 1 . .
    H H16 1.1523 0.3931 0.1480 0.045 Uiso calc R 1 . .
    C C17 1.22185(15) 0.5528(3) 0.19744(14) 0.0480(6) Uani d . 1 . .
    H H17 1.2832 0.5262 0.1887 0.058 Uiso calc R 1 . .
    C C18 1.20685(16) 0.6706(3) 0.23433(14) 0.0530(6) Uani d . 1 . .
    H H18 1.2580 0.7242 0.2519 0.064 Uiso calc R 1 . .
    C C19 1.11509(16) 0.7090(2) 0.24518(13) 0.0459(6) Uani d . 1 . .
    H H19 1.1056 0.7905 0.2693 0.055 Uiso calc R 1 . .
    C C20 0.90828(14) 0.2209(2) 0.00846(10) 0.0304(4) Uani d . 1 . .
    C C21 0.98469(15) 0.2352(2) -0.03278(11) 0.0406(5) Uani d . 1 . .
    H H21 1.0265 0.3085 -0.0260 0.049 Uiso calc R 1 . .
    C C22 0.99719(19) 0.1369(3) -0.08467(12) 0.0523(6) Uani d . 1 . .
    H H22 1.0479 0.1432 -0.1134 0.063 Uiso calc R 1 . .
    C C23 0.9341(2) 0.0306(3) -0.09314(13) 0.0547(7) Uani d . 1 . .
    H H23 0.9412 -0.0367 -0.1275 0.066 Uiso calc R 1 . .
    C C24 0.85993(19) 0.0258(2) -0.04955(14) 0.0517(6) Uani d . 1 . .
    H H24 0.8169 -0.0462 -0.0558 0.062 Uiso calc R 1 . .
    C C25 0.72974(15) 0.6673(2) 0.09222(13) 0.0368(5) Uani d . 1 . .
    C C26 0.72404(19) 0.7046(3) -0.02745(15) 0.0559(7) Uani d . 1 . .
loop_
    _atom_site_aniso_label
    _atom_site_aniso_U_11
    _atom_site_aniso_U_22
    _atom_site_aniso_U_33
    _atom_site_aniso_U_12
    _atom_site_aniso_U_13
    _atom_site_aniso_U_23
    Mn1 0.02005(14) 0.03028(16) 0.02787(16) 0.00049(11) -0.00010(10)
                                                                    -0.00116(12)
    N1 0.0219(8) 0.0282(8) 0.0271(8) 0.0000(6) -0.0003(6) -0.0003(6)
    N2 0.0204(7) 0.0269(8) 0.0251(8) 0.0003(6) -0.0021(6) -0.0009(6)
    N3 0.0219(8) 0.0328(9) 0.0350(9) -0.0007(6) -0.0036(7) -0.0055(7)
    O1 0.0369(9) 0.0503(9) 0.0458(9) 0.0057(7) -0.0047(7) -0.0149(8)
    O2 0.0284(8) 0.0533(10) 0.0436(9) 0.0041(7) -0.0096(7) -0.0050(8)
    O1W 0.0255(8) 0.0370(9) 0.0528(9) -0.0031(6) -0.0008(7) 0.0092(7)
    O3 0.0277(8) 0.0557(10) 0.0618(10) 0.0143(7) 0.0046(7) -0.0050(8)
    N4 0.0423(10) 0.0398(10) 0.0380(10) -0.0039(8) 0.0098(8) -0.0084(8)
    N5 0.0228(8) 0.0358(9) 0.0307(8) -0.0010(6) 0.0025(7) -0.0006(7)
    N6 0.0246(8) 0.0384(10) 0.0410(10) -0.0014(7) -0.0009(7) -0.0049(8)
    N7 0.0442(11) 0.0323(10) 0.0425(11) 0.0007(8) -0.0020(9) 0.0041(8)
    N8 0.0456(12) 0.0891(18) 0.0531(13) -0.0092(12) 0.0118(11) 0.0062(12)
    N9 0.085(2) 0.184(4) 0.0492(16) -0.030(2) -0.0023(15) 0.0184(19)
    N10 0.0250(8) 0.0374(9) 0.0340(9) 0.0026(7) 0.0023(7) 0.0033(8)
    C1 0.0232(9) 0.0247(9) 0.0244(9) -0.0010(7) -0.0008(7) 0.0012(7)
    C2 0.0222(9) 0.0421(12) 0.0322(10) 0.0045(8) -0.0039(8) -0.0009(9)
    C3 0.0352(11) 0.0465(13) 0.0293(10) 0.0023(9) -0.0104(9) -0.0015(9)
    C4 0.0433(12) 0.0399(11) 0.0244(10) 0.0016(9) 0.0001(9) -0.0035(8)
    C5 0.0298(10) 0.0349(10) 0.0301(10) 0.0015(8) 0.0044(8) -0.0026(8)
    C6 0.0243(9) 0.0260(9) 0.0299(10) -0.0001(7) -0.0042(8) -0.0031(8)
    C7 0.0347(11) 0.0454(12) 0.0310(11) 0.0026(9) -0.0036(9) -0.0008(9)
    C8 0.0478(14) 0.0553(15) 0.0355(12) 0.0057(11) -0.0164(10) -0.0070(11)
    C9 0.0319(11) 0.0535(14) 0.0526(14) 0.0025(10) -0.0161(10) -0.0121(12)
    C10 0.0231(10) 0.0444(13) 0.0497(13) -0.0008(9) -0.0051(9) -0.0131(10)
    C11 0.0236(9) 0.0261(9) 0.0257(9) 0.0001(7) -0.0014(7) 0.0000(7)
    C12 0.0260(9) 0.0314(10) 0.0266(9) 0.0000(8) 0.0008(8) 0.0014(8)
    C13 0.0198(8) 0.0256(9) 0.0266(9) 0.0025(7) -0.0025(7) -0.0007(7)
    C14 0.0205(9) 0.0298(10) 0.0290(9) 0.0016(7) -0.0014(7) -0.0006(8)
    C15 0.0204(9) 0.0357(11) 0.0310(10) -0.0017(7) -0.0009(7) 0.0017(8)
    C16 0.0233(10) 0.0424(12) 0.0456(12) 0.0007(8) 0.0028(9) -0.0035(10)
    C17 0.0205(10) 0.0605(15) 0.0624(16) -0.0012(10) -0.0005(10) -0.0021(13)
    C18 0.0262(11) 0.0605(16) 0.0708(17) -0.0119(11) -0.0050(11) -0.0108(14)
    C19 0.0358(12) 0.0441(13) 0.0565(14) -0.0066(10) -0.0036(11) -0.0125(11)
    C20 0.0305(10) 0.0349(11) 0.0257(9) 0.0040(8) 0.0021(8) 0.0001(8)
    C21 0.0350(11) 0.0513(13) 0.0367(12) 0.0006(10) 0.0103(9) -0.0003(10)
    C22 0.0533(15) 0.0690(18) 0.0374(13) 0.0108(13) 0.0209(11) -0.0010(12)
    C23 0.0729(19) 0.0531(16) 0.0396(13) 0.0094(13) 0.0147(13) -0.0128(11)
    C24 0.0624(17) 0.0437(14) 0.0500(14) -0.0076(11) 0.0112(12) -0.0135(11)
    C25 0.0302(11) 0.0321(11) 0.0464(13) -0.0029(8) -0.0076(10) 0.0002(10)
    C26 0.0520(16) 0.0694(18) 0.0481(15) -0.0163(13) 0.0146(13) -0.0007(13)
_geom_special_details
;
All s.u.'s (except the s.u. in the dihedral angle between two l.s. planes) are
estimated using the full covariance matrix. The cell s.u.'s are taken into
account individually in the estimation of s.u.'s in distances, angles and
torsion angles; correlations between s.u.'s in cell parameters are only used
when they are defined by crystal symmetry. An approximate (isotropic)
treatment of cell s.u.'s is used for estimating s.u.'s involving l.s. planes.
;
loop_
    _geom_bond_atom_site_label_1
    _geom_bond_atom_site_label_2
    _geom_bond_site_symmetry_2
    _geom_bond_distance
    _geom_bond_publ_flag
    Mn1 O1W . 2.1537(15) y
    Mn1 N7 . 2.2457(18) y
    Mn1 O1 . 2.2648(15) y
    Mn1 N2 . 2.2796(15) y
    Mn1 N1 . 2.3015(15) y
    Mn1 N3 . 2.3247(16) y
    Mn1 O2 . 2.4021(15) y
    N1 C5 . 1.337(2) ?
    N1 C1 . 1.341(2) ?
    N2 C11 . 1.333(2) ?
    N2 C13 . 1.336(2) ?
    N3 C10 . 1.346(2) ?
    N3 C6 . 1.348(2) ?
    O1 N10 . 1.264(2) ?
    O2 N10 . 1.256(2) ?
    O1W H1W . 0.776(16) ?
    O1W H2W . 0.800(16) ?
    O3 N10 . 1.221(2) ?
    N4 C24 . 1.325(3) ?
    N4 C20 . 1.340(3) ?
    N5 C14 . 1.333(2) ?
    N5 C12 . 1.334(2) ?
    N6 C19 . 1.336(3) ?
    N6 C15 . 1.342(3) ?
    N7 C25 . 1.146(3) n
    N8 C25 . 1.284(3) n
    N8 C26 . 1.294(4) n
    N9 C26 . 1.128(4) n
    C1 C2 . 1.391(2) ?
    C1 C13 . 1.487(2) ?
    C2 C3 . 1.373(3) ?
    C2 H2 . 0.9300 ?
    C3 C4 . 1.377(3) ?
    C3 H3 . 0.9300 ?
    C4 C5 . 1.376(3) ?
    C4 H4 . 0.9300 ?
    C5 H5 . 0.9300 ?
    C6 C7 . 1.383(3) ?
    C6 C11 . 1.488(2) ?
    C7 C8 . 1.384(3) ?
    C7 H7 . 0.9300 ?
    C8 C9 . 1.371(3) ?
    C8 H8 . 0.9300 ?
    C9 C10 . 1.374(3) ?
    C9 H9 . 0.9300 ?
    C10 H10 . 0.9300 ?
    C11 C12 . 1.408(3) ?
    C12 C20 . 1.483(3) ?
    C13 C14 . 1.401(3) ?
    C14 C15 . 1.485(3) ?
    C15 C16 . 1.383(3) ?
    C16 C17 . 1.387(3) ?
    C16 H16 . 0.9300 ?
    C17 C18 . 1.367(3) ?
    C17 H17 . 0.9300 ?
    C18 C19 . 1.377(3) ?
    C18 H18 . 0.9300 ?
    C19 H19 . 0.9300 ?
    C20 C21 . 1.381(3) ?
    C21 C22 . 1.387(3) ?
    C21 H21 . 0.9300 ?
    C22 C23 . 1.369(4) ?
    C22 H22 . 0.9300 ?
    C23 C24 . 1.377(3) ?
    C23 H23 . 0.9300 ?
    C24 H24 . 0.9300 ?
loop_
    _geom_angle_atom_site_label_1
    _geom_angle_atom_site_label_2
    _geom_angle_atom_site_label_3
    _geom_angle_site_symmetry_1
    _geom_angle_site_symmetry_3
    _geom_angle
    _geom_angle_publ_flag
    O1W Mn1 N7 . . 177.74(7) ?
    O1W Mn1 O1 . . 89.83(6) ?
    N7 Mn1 O1 . . 89.42(7) ?
    O1W Mn1 N2 . . 101.50(6) ?
    N7 Mn1 N2 . . 80.11(6) ?
    O1 Mn1 N2 . . 152.04(6) ?
    O1W Mn1 N1 . . 84.71(6) ?
    N7 Mn1 N1 . . 94.37(6) ?
    O1 Mn1 N1 . . 136.40(6) ?
    N2 Mn1 N1 . . 70.72(5) n
    O1W Mn1 N3 . . 93.87(6) ?
    N7 Mn1 N3 . . 88.18(6) ?
    O1 Mn1 N3 . . 84.12(6) ?
    N2 Mn1 N3 . . 69.81(5) n
    N1 Mn1 N3 . . 139.34(6) ?
    O1W Mn1 O2 . . 92.71(6) ?
    N7 Mn1 O2 . . 85.11(6) ?
    O1 Mn1 O2 . . 54.58(5) n
    N2 Mn1 O2 . . 148.05(5) ?
    N1 Mn1 O2 . . 82.45(5) ?
    N3 Mn1 O2 . . 138.12(5) ?
    C5 N1 C1 . . 117.95(16) ?
    C5 N1 Mn1 . . 123.77(13) ?
    C1 N1 Mn1 . . 117.69(12) ?
    C11 N2 C13 . . 120.85(16) ?
    C11 N2 Mn1 . . 119.97(11) ?
    C13 N2 Mn1 . . 117.31(12) ?
    C10 N3 C6 . . 117.61(17) ?
    C10 N3 Mn1 . . 122.22(13) ?
    C6 N3 Mn1 . . 116.22(12) ?
    N10 O1 Mn1 . . 97.27(11) ?
    N10 O2 Mn1 . . 90.98(11) ?
    Mn1 O1W H1W . . 135(2) ?
    Mn1 O1W H2W . . 114.3(19) ?
    H1W O1W H2W . . 110(3) ?
    C24 N4 C20 . . 117.06(19) ?
    C14 N5 C12 . . 120.17(16) ?
    C19 N6 C15 . . 117.48(18) ?
    C25 N7 Mn1 . . 133.43(17) n
    C25 N8 C26 . . 122.9(2) n
    O3 N10 O2 . . 122.18(17) ?
    O3 N10 O1 . . 121.26(17) ?
    O2 N10 O1 . . 116.56(16) ?
    N1 C1 C2 . . 122.17(17) ?
    N1 C1 C13 . . 115.05(15) ?
    C2 C1 C13 . . 122.73(17) ?
    C3 C2 C1 . . 118.60(18) ?
    C3 C2 H2 . . 120.7 ?
    C1 C2 H2 . . 120.7 ?
    C2 C3 C4 . . 119.67(19) ?
    C2 C3 H3 . . 120.2 ?
    C4 C3 H3 . . 120.2 ?
    C5 C4 C3 . . 118.29(19) ?
    C5 C4 H4 . . 120.9 ?
    C3 C4 H4 . . 120.9 ?
    N1 C5 C4 . . 123.26(18) ?
    N1 C5 H5 . . 118.4 ?
    C4 C5 H5 . . 118.4 ?
    N3 C6 C7 . . 121.95(17) ?
    N3 C6 C11 . . 114.99(16) ?
    C7 C6 C11 . . 122.91(18) ?
    C6 C7 C8 . . 119.3(2) ?
    C6 C7 H7 . . 120.3 ?
    C8 C7 H7 . . 120.3 ?
    C9 C8 C7 . . 118.7(2) ?
    C9 C8 H8 . . 120.6 ?
    C7 C8 H8 . . 120.6 ?
    C8 C9 C10 . . 119.1(2) ?
    C8 C9 H9 . . 120.4 ?
    C10 C9 H9 . . 120.4 ?
    N3 C10 C9 . . 123.0(2) ?
    N3 C10 H10 . . 118.5 ?
    C9 C10 H10 . . 118.5 ?
    N2 C11 C12 . . 118.14(16) ?
    N2 C11 C6 . . 114.86(16) ?
    C12 C11 C6 . . 126.90(17) ?
    N5 C12 C11 . . 118.71(17) ?
    N5 C12 C20 . . 116.28(16) ?
    C11 C12 C20 . . 124.94(17) ?
    N2 C13 C14 . . 118.22(16) ?
    N2 C13 C1 . . 114.65(16) ?
    C14 C13 C1 . . 127.13(16) ?
    N5 C14 C13 . . 119.12(16) ?
    N5 C14 C15 . . 116.12(16) ?
    C13 C14 C15 . . 124.75(17) ?
    N6 C15 C16 . . 123.04(18) ?
    N6 C15 C14 . . 116.53(17) ?
    C16 C15 C14 . . 120.42(18) ?
    C15 C16 C17 . . 118.3(2) ?
    C15 C16 H16 . . 120.9 ?
    C17 C16 H16 . . 120.9 ?
    C18 C17 C16 . . 119.0(2) ?
    C18 C17 H17 . . 120.5 ?
    C16 C17 H17 . . 120.5 ?
    C17 C18 C19 . . 119.2(2) ?
    C17 C18 H18 . . 120.4 ?
    C19 C18 H18 . . 120.4 ?
    N6 C19 C18 . . 123.0(2) ?
    N6 C19 H19 . . 118.5 ?
    C18 C19 H19 . . 118.5 ?
    N4 C20 C21 . . 123.30(19) ?
    N4 C20 C12 . . 115.50(17) ?
    C21 C20 C12 . . 121.08(18) ?
    C20 C21 C22 . . 118.0(2) ?
    C20 C21 H21 . . 121.0 ?
    C22 C21 H21 . . 121.0 ?
    C23 C22 C21 . . 119.3(2) ?
    C23 C22 H22 . . 120.3 ?
    C21 C22 H22 . . 120.3 ?
    C22 C23 C24 . . 118.3(2) ?
    C22 C23 H23 . . 120.9 ?
    C24 C23 H23 . . 120.9 ?
    N4 C24 C23 . . 124.0(2) ?
    N4 C24 H24 . . 118.0 ?
    C23 C24 H24 . . 118.0 ?
    N7 C25 N8 . . 172.7(2) n
    N9 C26 N8 . . 174.4(3) n
loop_
    _geom_torsion_atom_site_label_1
    _geom_torsion_atom_site_label_2
    _geom_torsion_atom_site_label_3
    _geom_torsion_atom_site_label_4
    _geom_torsion_site_symmetry_1
    _geom_torsion_site_symmetry_2
    _geom_torsion_site_symmetry_3
    _geom_torsion_site_symmetry_4
    _geom_torsion
    _geom_torsion_publ_flag
    O1W Mn1 N1 C5 . . . . -63.95(15) ?
    N7 Mn1 N1 C5 . . . . 113.98(16) ?
    O1 Mn1 N1 C5 . . . . 20.22(19) ?
    N2 Mn1 N1 C5 . . . . -168.10(16) ?
    N3 Mn1 N1 C5 . . . . -153.72(14) ?
    O2 Mn1 N1 C5 . . . . 29.50(15) ?
    O1W Mn1 N1 C1 . . . . 107.06(13) ?
    N7 Mn1 N1 C1 . . . . -75.01(14) ?
    O1 Mn1 N1 C1 . . . . -168.77(12) ?
    N2 Mn1 N1 C1 . . . . 2.91(12) ?
    N3 Mn1 N1 C1 . . . . 17.29(17) ?
    O2 Mn1 N1 C1 . . . . -159.49(13) ?
    O1W Mn1 N2 C11 . . . . 100.10(14) ?
    N7 Mn1 N2 C11 . . . . -81.53(14) ?
    O1 Mn1 N2 C11 . . . . -12.0(2) ?
    N1 Mn1 N2 C11 . . . . -179.74(15) ?
    N3 Mn1 N2 C11 . . . . 10.18(13) ?
    O2 Mn1 N2 C11 . . . . -145.24(13) ?
    O1W Mn1 N2 C13 . . . . -95.37(13) ?
    N7 Mn1 N2 C13 . . . . 83.01(13) ?
    O1 Mn1 N2 C13 . . . . 152.51(13) ?
    N1 Mn1 N2 C13 . . . . -15.21(12) ?
    N3 Mn1 N2 C13 . . . . 174.72(14) ?
    O2 Mn1 N2 C13 . . . . 19.30(19) ?
    O1W Mn1 N3 C10 . . . . 84.37(16) ?
    N7 Mn1 N3 C10 . . . . -94.67(16) ?
    O1 Mn1 N3 C10 . . . . -5.06(16) ?
    N2 Mn1 N3 C10 . . . . -174.79(17) ?
    N1 Mn1 N3 C10 . . . . 170.75(14) ?
    O2 Mn1 N3 C10 . . . . -14.0(2) ?
    O1W Mn1 N3 C6 . . . . -118.53(13) ?
    N7 Mn1 N3 C6 . . . . 62.43(14) ?
    O1 Mn1 N3 C6 . . . . 152.04(14) ?
    N2 Mn1 N3 C6 . . . . -17.70(13) ?
    N1 Mn1 N3 C6 . . . . -32.16(17) ?
    O2 Mn1 N3 C6 . . . . 143.05(12) ?
    O1W Mn1 O1 N10 . . . . 97.99(12) ?
    N7 Mn1 O1 N10 . . . . -79.87(13) ?
    N2 Mn1 O1 N10 . . . . -147.21(12) ?
    N1 Mn1 O1 N10 . . . . 15.86(16) ?
    N3 Mn1 O1 N10 . . . . -168.10(12) ?
    O2 Mn1 O1 N10 . . . . 4.54(10) ?
    O1W Mn1 O2 N10 . . . . -92.39(11) ?
    N7 Mn1 O2 N10 . . . . 88.24(11) ?
    O1 Mn1 O2 N10 . . . . -4.53(10) ?
    N2 Mn1 O2 N10 . . . . 150.67(11) ?
    N1 Mn1 O2 N10 . . . . -176.69(11) ?
    N3 Mn1 O2 N10 . . . . 6.46(15) ?
    O1 Mn1 N7 C25 . . . . -110.2(2) ?
    N2 Mn1 N7 C25 . . . . 43.7(2) ?
    N1 Mn1 N7 C25 . . . . 113.3(2) ?
    N3 Mn1 N7 C25 . . . . -26.1(2) ?
    O2 Mn1 N7 C25 . . . . -164.7(2) ?
    Mn1 O2 N10 O3 . . . . -171.75(17) ?
    Mn1 O2 N10 O1 . . . . 7.42(17) ?
    Mn1 O1 N10 O3 . . . . 171.25(16) ?
    Mn1 O1 N10 O2 . . . . -7.93(18) ?
    C5 N1 C1 C2 . . . . 2.4(3) ?
    Mn1 N1 C1 C2 . . . . -169.16(14) ?
    C5 N1 C1 C13 . . . . 179.72(16) ?
    Mn1 N1 C1 C13 . . . . 8.2(2) ?
    N1 C1 C2 C3 . . . . -2.6(3) ?
    C13 C1 C2 C3 . . . . -179.76(18) ?
    C1 C2 C3 C4 . . . . 0.8(3) ?
    C2 C3 C4 C5 . . . . 1.1(3) ?
    C1 N1 C5 C4 . . . . -0.4(3) ?
    Mn1 N1 C5 C4 . . . . 170.63(15) ?
    C3 C4 C5 N1 . . . . -1.4(3) ?
    C10 N3 C6 C7 . . . . 5.5(3) ?
    Mn1 N3 C6 C7 . . . . -152.74(16) ?
    C10 N3 C6 C11 . . . . -178.84(17) ?
    Mn1 N3 C6 C11 . . . . 23.0(2) ?
    N3 C6 C7 C8 . . . . -4.3(3) ?
    C11 C6 C7 C8 . . . . -179.65(19) ?
    C6 C7 C8 C9 . . . . -0.4(3) ?
    C7 C8 C9 C10 . . . . 3.5(4) ?
    C6 N3 C10 C9 . . . . -2.1(3) ?
    Mn1 N3 C10 C9 . . . . 154.67(18) ?
    C8 C9 C10 N3 . . . . -2.4(4) ?
    C13 N2 C11 C12 . . . . 10.4(3) ?
    Mn1 N2 C11 C12 . . . . 174.40(13) ?
    C13 N2 C11 C6 . . . . -166.21(16) ?
    Mn1 N2 C11 C6 . . . . -2.2(2) ?
    N3 C6 C11 N2 . . . . -13.9(2) ?
    C7 C6 C11 N2 . . . . 161.74(19) ?
    N3 C6 C11 C12 . . . . 169.79(18) ?
    C7 C6 C11 C12 . . . . -14.5(3) ?
    C14 N5 C12 C11 . . . . 10.7(3) ?
    C14 N5 C12 C20 . . . . -166.23(17) ?
    N2 C11 C12 N5 . . . . -20.9(3) n
    C6 C11 C12 N5 . . . . 155.22(18) ?
    N2 C11 C12 C20 . . . . 155.68(18) ?
    C6 C11 C12 C20 . . . . -28.1(3) ?
    C11 N2 C13 C14 . . . . 9.5(3) ?
    Mn1 N2 C13 C14 . . . . -154.90(13) ?
    C11 N2 C13 C1 . . . . -170.97(16) ?
    Mn1 N2 C13 C1 . . . . 24.63(19) ?
    N1 C1 C13 N2 . . . . -21.5(2) ?
    C2 C1 C13 N2 . . . . 155.81(17) ?
    N1 C1 C13 C14 . . . . 157.98(18) ?
    C2 C1 C13 C14 . . . . -24.7(3) ?
    C12 N5 C14 C13 . . . . 9.4(3) ?
    C12 N5 C14 C15 . . . . -169.43(17) ?
    N2 C13 C14 N5 . . . . -19.9(3) n
    C1 C13 C14 N5 . . . . 160.60(17) ?
    N2 C13 C14 C15 . . . . 158.84(17) ?
    C1 C13 C14 C15 . . . . -20.6(3) ?
    C19 N6 C15 C16 . . . . -0.9(3) ?
    C19 N6 C15 C14 . . . . -179.71(19) ?
    N5 C14 C15 N6 . . . . 144.16(18) ?
    C13 C14 C15 N6 . . . . -34.6(3) ?
    N5 C14 C15 C16 . . . . -34.7(3) ?
    C13 C14 C15 C16 . . . . 146.5(2) ?
    N6 C15 C16 C17 . . . . 1.1(3) ?
    C14 C15 C16 C17 . . . . 179.9(2) ?
    C15 C16 C17 C18 . . . . 0.0(4) ?
    C16 C17 C18 C19 . . . . -1.3(4) ?
    C15 N6 C19 C18 . . . . -0.5(4) ?
    C17 C18 C19 N6 . . . . 1.6(4) ?
    C24 N4 C20 C21 . . . . -0.4(3) ?
    C24 N4 C20 C12 . . . . -176.33(19) ?
    N5 C12 C20 N4 . . . . 147.61(18) ?
    C11 C12 C20 N4 . . . . -29.1(3) ?
    N5 C12 C20 C21 . . . . -28.5(3) ?
    C11 C12 C20 C21 . . . . 154.8(2) ?
    N4 C20 C21 C22 . . . . 0.0(3) ?
    C12 C20 C21 C22 . . . . 175.8(2) ?
    C20 C21 C22 C23 . . . . 0.0(4) ?
    C21 C22 C23 C24 . . . . 0.3(4) ?
    C20 N4 C24 C23 . . . . 0.7(4) ?
    C22 C23 C24 N4 . . . . -0.6(4) ?
loop_
    _geom_hbond_atom_site_label_D
    _geom_hbond_atom_site_label_H
    _geom_hbond_atom_site_label_A
    _geom_hbond_site_symmetry_A
    _geom_hbond_distance_DH
    _geom_hbond_distance_HA
    _geom_hbond_distance_DA
    _geom_hbond_angle_DHA
    _geom_hbond_publ_flag
    O1W H1W N6 2_645 0.78(2) 2.03(2) 2.800(2) 174(3) yes
    O1W H2W N7 2_645 0.80(2) 2.24(2) 3.029(2) 168(2) yes
    C5 H5 O2 . 0.9300 2.5300 3.122(2) 122.00 no
    C7 H7 N4 . 0.9300 2.6000 2.966(3) 104.00 no
    C10 H10 O1 . 0.9300 2.5100 3.027(3) 116.00 no
data_global
_journal_date_recd_electronic     2008-11-27
_journal_date_accepted     2008-12-09
_journal_name_full     'Acta Crystallographica, Section E'
_journal_year     2009
_journal_volume     65
_journal_issue      1
_journal_page_first     m68
_journal_page_last     m69
_journal_paper_category     QM
_journal_coeditor_code     FJ2176
_publ_contact_author_name     'Roberto Cort\'es'
_publ_contact_author_address
;
Departamento de Qu\'imica Inorg\'anica
Facultad de Farmacia
Universidad del Pa\'is Vasco
Apdo. 450, E-01080 Vitoria, Spain
;
_publ_contact_author_email     roberto.cortes@ehu.es
_publ_contact_author_fax     '+34 94 5013500'
_publ_contact_author_phone     '+34 94 5013088'
_publ_section_title
;\
Aqua(dicyanamido-\k<i>N</i>^1^)(nitrato-\k^2^<i>O</i>,<i>O</i>')(2,3,5,6-\
tetra-2-pyridylpyrazine-\k^3^<i>N</i>^2^,<i>N</i>^1^,<i>N</i>^6^)\
manganese(II)
;
loop_
    _publ_author_name
    _publ_author_address
    'Callejo, Lorena'
;
Departamento de Qu\'imica Inorg\'anica
Facultad de Ciencia y Tecnolog\'ia
Universidad del Pa\'is Vasco
Apdo. 644, E-48080 Bilbao, Spain
;
    'De la Pinta, Noelia'
;
Departamento de Qu\'imica Inorg\'anica
Facultad de Ciencia y Tecnolog\'ia
Universidad del Pa\'is Vasco
Apdo. 644, E-48080 Bilbao, Spain
;
    'Vitoria, Pablo'
;
Departamento de Qu\'imica Inorg\'anica
Facultad de Ciencia y Tecnolog\'ia
Universidad del Pa\'is Vasco
Apdo. 644, E-48080 Bilbao, Spain
;
    'Cort\'es, Roberto'
;
Departamento de Qu\'imica Inorg\'anica
Facultad de Farmacia
Universidad del Pa\'is Vasco
Apdo. 450, E-01080 Vitoria, Spain
;
