# Supplementary material for: Aqua­(dicyanamido-κN 1)(nitrato-κ2 O,O′)(2,3,5,6-tetra-2-pyridylpyrazine-κ3 N 2,N 1,N 6)manganese(II)
Source: Acta Crystallogr Sect E Struct Rep Online. 2008 Dec 13;65(Pt 1):m68–9. doi: 10.1107/S1600536808041755 (PMC2967907; doi:10.1107/S1600536808041755)
Supplement: Supplementary file 2 [file e-65-00m68-Isup2.hkl]

#
# h,k,l, Fc-squared, Fo-squared, sigma(Fo-squared) and status flag
#
data_I
_shelx_title ' 364mn in P 21/n'
_shelx_refln_list_code          4
_shelx_F_calc_maximum      204.83
_exptl_crystal_F_000      1204.00
_reflns_d_resolution_high  0.7108
 
loop_
 _symmetry_equiv_pos_as_xyz
 'x, y, z'
 '-x+1/2, y+1/2, -z+1/2'
 '-x, -y, -z'
 'x-1/2, -y-1/2, z-1/2'
 
_cell_length_a    14.0988
_cell_length_b     9.7739
_cell_length_c    18.7205
_cell_angle_alpha  90.000
_cell_angle_beta   94.491
_cell_angle_gamma  90.000
 
_shelx_F_squared_multiplier     1.000
 
loop_
 _refln_index_h
 _refln_index_k
 _refln_index_l
 _refln_F_squared_calc
 _refln_F_squared_meas
 _refln_F_squared_sigma
 _refln_observed_status
   2   0   0       16.44       26.14      5.04 o
   4   0   0      825.87      866.42     23.68 o
   6   0   0     7766.38     8720.34    229.36 o
   8   0   0      386.75      414.70     14.32 o
  10   0   0        5.58       17.32     11.01 o
  12   0   0      739.68      601.28     42.93 o
  14   0   0        9.68      -13.10     23.61 o
  16   0   0      406.87      432.94     36.54 o
  18   0   0      442.37      348.95     58.00 o
   2   1   0     2981.93     3641.86     66.25 o
   3   1   0      848.77      888.97     14.39 o
   4   1   0        6.91       12.57      6.46 o
   5   1   0      550.32      486.15      9.79 o
   6   1   0     2586.05     2986.12     42.79 o
   7   1   0     4603.42     5072.77     61.00 o
   8   1   0     1606.39     1902.68     19.50 o
   9   1   0     1932.39     1989.60     20.80 o
  10   1   0      273.78      284.26     10.56 o
  11   1   0     3702.55     3821.48     40.58 o
  12   1   0     1448.49     1473.57     28.84 o
  13   1   0     1965.06     2009.05     56.99 o
  14   1   0      125.44      116.33     18.46 o
  15   1   0      225.68      237.95     20.87 o
  16   1   0       56.07       48.88     22.33 o
  17   1   0      112.31      104.42     26.13 o
  18   1   0        5.01      -10.43     32.06 o
  19   1   0       18.09       -4.69     34.82 o
   0   2   0     8501.50     9611.39     72.05 o
   1   2   0    15090.98    17301.50     55.10 o
   2   2   0      146.65      150.69      5.66 o
   3   2   0     7507.89     8885.65    120.28 o
   4   2   0      429.07      472.67     12.94 o
   5   2   0       72.65       89.81      7.40 o
   6   2   0     6510.10     7388.31    138.85 o
   7   2   0     5392.22     5744.79    106.10 o
   8   2   0      794.62      913.60     15.31 o
   9   2   0      124.91      120.41     10.35 o
  10   2   0     2207.28     2265.54     29.01 o
  11   2   0      813.66      804.57     21.94 o
  12   2   0     1062.28     1084.26     31.84 o
  13   2   0      180.11      151.92     17.38 o
  14   2   0       24.23       22.49     16.56 o
  15   2   0      930.38      869.70     33.10 o
  16   2   0      158.45      137.70     24.75 o
  17   2   0      209.24      242.81     29.16 o
  18   2   0      555.86      560.36     35.88 o
  19   2   0        1.21      -19.84     55.03 o
   1   3   0     9190.22    10032.42     94.09 o
   2   3   0     1837.13     1987.06     27.94 o
   3   3   0       28.90       50.94      4.22 o
   4   3   0     5973.13     6410.38     48.71 o
   5   3   0      136.39      114.89      7.87 o
   6   3   0     1649.25     1891.66     24.61 o
   7   3   0     2434.65     2736.85     41.22 o
   8   3   0      196.92      176.40     11.25 o
   9   3   0     1022.03     1065.49     18.05 o
  10   3   0     2532.14     2738.67     33.60 o
  11   3   0     3031.66     3043.56     40.07 o
  12   3   0       10.22        6.20     14.17 o
  13   3   0       11.46        0.48     14.75 o
  14   3   0      672.64      682.03     24.63 o
  15   3   0      603.43      551.94     30.43 o
  16   3   0      193.12      182.91     26.45 o
  17   3   0       42.24       42.82     32.89 o
  18   3   0        2.14       27.74     35.65 o
  19   3   0        6.18       -3.64     56.60 o
   0   4   0      147.91      141.50      8.98 o
   1   4   0     1870.82     1756.11     36.00 o
   2   4   0      811.72      799.10     12.87 o
   3   4   0     3824.05     3917.02     78.59 o
   4   4   0     1994.12     1903.91     40.34 o
   5   4   0       88.74       42.84      5.78 o
   6   4   0      130.55       96.33      7.29 o
   7   4   0      859.66      836.40     16.39 o
   8   4   0      176.09      169.85     14.43 o
   9   4   0        5.41       14.11     10.37 o
  10   4   0      599.48      561.35     17.21 o
  11   4   0      923.25      949.80     19.89 o
  12   4   0      442.53      436.74     19.70 o
  13   4   0      678.60      650.48     23.32 o
  14   4   0       67.63       59.32     28.00 o
  15   4   0        3.04       13.97     29.17 o
  16   4   0        6.07       -5.00     32.03 o
  17   4   0      586.16      561.53     46.30 o
  18   4   0      397.20      473.69     48.66 o
   1   5   0      749.88      666.90     12.84 o
   2   5   0       27.98        9.39      7.47 o
   3   5   0      185.36      232.61      9.16 o
   4   5   0     9565.24    10122.68     88.85 o
   5   5   0      365.88      361.43     14.70 o
   6   5   0      225.00      187.02      7.84 o
   7   5   0       25.64       17.26      7.17 o
   8   5   0     1184.95     1170.49     23.58 o
   9   5   0       81.76       65.98     10.64 o
  10   5   0     1871.04     1978.86     34.77 o
  11   5   0        1.26        4.88     13.68 o
  12   5   0       58.20       45.05     16.02 o
  13   5   0      343.00      378.19     28.61 o
  14   5   0      925.16      994.45     61.05 o
  15   5   0       38.67       56.22     26.92 o
  16   5   0       85.86       77.84     29.48 o
  17   5   0        2.95        7.97     31.40 o
  18   5   0        2.50        3.15     48.00 o
   0   6   0     8321.60     9383.31     75.29 o
   1   6   0     2882.44     2795.21     65.35 o
   2   6   0      971.03      946.31     20.69 o
   3   6   0      620.09      635.06     15.17 o
   4   6   0      779.82      799.45     15.12 o
   5   6   0     2045.17     2084.14     38.17 o
   6   6   0       79.67       58.45      9.73 o
   7   6   0      233.26      209.96     12.91 o
   8   6   0      242.63      244.19     14.02 o
   9   6   0        2.87       -5.07     11.46 o
  10   6   0       11.23       14.09     13.73 o
  11   6   0      392.35      424.00     25.31 o
  12   6   0      563.10      571.07     38.32 o
  13   6   0      190.64      183.02     26.33 o
  14   6   0      235.04      244.69     32.75 o
  15   6   0       74.40       95.49     28.36 o
  16   6   0        2.57        2.82     28.97 o
  17   6   0      389.63      459.07     41.80 o
   1   7   0       41.04       32.97      9.00 o
   2   7   0     1832.10     1659.24     56.37 o
   3   7   0      280.74      230.30     12.91 o
   4   7   0      837.61      745.48     17.98 o
   5   7   0      171.15      184.62     11.31 o
   6   7   0       59.64       82.94     10.41 o
   7   7   0        5.27       13.90     11.02 o
   8   7   0     1631.15     1738.27     52.55 o
   9   7   0      374.52      320.31     16.41 o
  10   7   0      771.72      740.35     30.00 o
  11   7   0       19.40        4.39     21.31 o
  12   7   0       88.20       91.92     29.06 o
  13   7   0      110.14       90.78     27.01 o
  14   7   0      578.23      587.86     36.24 o
  15   7   0       38.82       28.80     29.29 o
  16   7   0       14.04       35.16     32.02 o
  17   7   0       29.03       20.45     33.77 o
   0   8   0       95.08       73.44     18.72 o
   1   8   0     1667.38     1712.23     70.05 o
   2   8   0      207.77      193.07     12.80 o
   3   8   0      202.53      177.23     13.05 o
   4   8   0      312.79      326.11     15.56 o
   5   8   0       26.32       30.78     12.24 o
   6   8   0       76.20       54.47     13.45 o
   7   8   0     1269.42     1272.96     48.06 o
   8   8   0       11.16       19.51     12.85 o
   9   8   0      101.20      100.54     17.74 o
  10   8   0       23.89       26.20     17.73 o
  11   8   0       60.40       70.44     22.76 o
  12   8   0        1.39        0.21     28.69 o
  13   8   0       64.57       95.21     33.85 o
  14   8   0      309.08      274.44     33.62 o
  15   8   0        9.46       42.67     31.67 o
  16   8   0        4.16        0.88     32.80 o
   1   9   0        3.39       -6.75     14.17 o
   2   9   0      156.74      149.06     16.37 o
   3   9   0      848.45      861.85     57.99 o
   4   9   0      395.38      432.70     39.03 o
   5   9   0      610.97      622.23     37.91 o
   6   9   0      679.89      703.05     22.21 o
   7   9   0       77.82       69.03     17.48 o
   8   9   0       32.29       41.97     17.96 o
   9   9   0      648.24      713.98     47.02 o
  10   9   0       77.31       87.01     19.81 o
  11   9   0       16.67        6.51     23.48 o
  12   9   0        0.07       30.59     31.23 o
  13   9   0       19.08       38.13     31.24 o
  14   9   0      102.34      134.21     33.68 o
   0  10   0      955.07      899.22    111.71 o
   1  10   0       12.76        8.24     15.93 o
   2  10   0       90.78      102.40     17.54 o
   3  10   0      186.84      209.62     19.34 o
   4  10   0       25.01       19.49     16.23 o
   5  10   0        6.58       20.50     17.04 o
   6  10   0      400.33      406.60     23.44 o
   7  10   0       67.95       80.44     21.44 o
   8  10   0      217.23      212.45     25.36 o
   9  10   0        7.45       16.32     19.90 o
  10  10   0      153.40      172.45     23.54 o
  11  10   0       93.49       76.00     31.92 o
  12  10   0        1.62       -8.99     32.58 o
  13  10   0        0.19        3.06     35.42 o
   1  11   0       32.27       20.75     17.41 o
   2  11   0      114.50      140.92     20.19 o
   3  11   0     1169.10     1339.20     63.14 o
   4  11   0       66.06       69.57     19.50 o
   5  11   0       19.60       12.87     19.02 o
   6  11   0       46.21       46.22     21.17 o
   7  11   0       67.68       56.27     23.54 o
   8  11   0        2.45       -1.30     23.16 o
   9  11   0      113.30      108.82     26.54 o
  10  11   0        0.28       27.61     25.95 o
  11  11   0       74.44      128.04     44.79 o
   0  12   0      114.88      132.00     30.12 o
   1  12   0       54.60       60.84     20.74 o
   2  12   0        1.90      -20.12     20.12 o
   3  12   0       56.01       42.75     20.19 o
   4  12   0      237.61      231.14     24.54 o
   5  12   0       27.83       37.22     23.30 o
   6  12   0      221.10      260.41     28.01 o
   7  12   0        1.60        9.42     25.39 o
   8  12   0       10.15       30.29     26.59 o
   9  12   0      230.55      240.60     32.01 o
   1  13   0        0.28        2.35     26.58 o
   2  13   0        0.20        8.99     26.65 o
   3  13   0       90.10      140.85     29.26 o
   4  13   0       56.78       69.91     33.38 o
   5  13   0       17.47       27.16     32.98 o
   6  13   0        6.05       21.47     33.68 o
 -19   0   1      467.55      472.50     63.96 o
 -17   0   1        5.53       30.43     41.06 o
 -15   0   1       73.85       44.05     24.70 o
 -13   0   1     1480.33     1518.16     63.20 o
 -11   0   1      150.04      170.51     15.77 o
  -9   0   1        9.90        6.55     12.52 o
  -7   0   1      259.32      209.22     12.72 o
  -5   0   1      559.17      501.29     19.34 o
  -3   0   1     2454.56     3386.83     25.04 o
   3   0   1     5631.47     7478.97     41.08 o
   5   0   1    16553.79    19933.64    247.71 o
   7   0   1     5756.69     6015.31     54.87 o
   9   0   1      344.74      372.79     10.98 o
  11   0   1      630.59      611.10     31.53 o
  13   0   1     1384.57     1497.18     44.44 o
  15   0   1       82.65       83.31     26.03 o
  17   0   1      128.15       94.69     30.58 o
  19   0   1       44.40       40.24     48.99 o
 -19   1   1      110.68      136.72     36.43 o
 -18   1   1        2.45        5.57     32.04 o
 -17   1   1        2.39      -14.83     28.84 o
 -16   1   1      190.13      189.05     24.22 o
 -15   1   1       31.42       40.02     17.89 o
 -14   1   1      591.14      608.36     33.21 o
 -13   1   1       43.85       22.25     15.76 o
 -12   1   1      324.85      301.48     18.12 o
 -11   1   1     1570.12     1607.63     28.99 o
 -10   1   1      509.12      554.80     15.12 o
  -9   1   1       54.51       40.95      9.69 o
  -8   1   1     2581.77     2946.10     28.70 o
  -7   1   1      190.30      249.25      9.88 o
  -6   1   1       69.03       64.68      7.41 o
  -5   1   1      299.87      324.67      9.56 o
  -4   1   1      276.97      311.50      8.79 o
  -3   1   1    31037.53    39715.20    274.28 o
  -2   1   1        7.01       30.68      3.40 o
  -1   1   1     4344.31     5134.64    141.25 o
   1   1   1     2107.93     2233.49     30.57 o
   2   1   1     5637.66     6537.39     71.43 o
   3   1   1     3413.38     4139.16     64.62 o
   4   1   1    10185.43    12911.17    154.07 o
   5   1   1      130.07      111.84      6.84 o
   6   1   1      770.96      779.69     13.89 o
   7   1   1     4047.13     4651.64     63.09 o
   8   1   1     3484.55     4000.12     25.02 o
   9   1   1        3.07        8.59      6.58 o
  10   1   1     2720.02     2930.92     22.18 o
  11   1   1       61.56       53.94     14.65 o
  12   1   1       30.39       27.80     14.99 o
  13   1   1      233.10      258.34     23.11 o
  14   1   1     3250.20     3441.07     75.31 o
  15   1   1        1.08       12.53     18.11 o
  16   1   1       21.31       19.57     19.35 o
  17   1   1        5.32       10.43     23.80 o
  18   1   1        2.58        8.75     26.60 o
  19   1   1       46.61       51.77     34.69 o
 -19   2   1      440.49      537.27     46.78 o
 -18   2   1       59.06       49.88     33.05 o
 -17   2   1      157.78      142.10     26.44 o
 -16   2   1        2.91        9.91     21.77 o
 -15   2   1      110.33      112.06     22.58 o
 -14   2   1      350.80      385.08     26.57 o
 -13   2   1     1985.90     2113.36     47.72 o
 -12   2   1      472.29      444.11     19.49 o
 -11   2   1      239.84      243.13     13.73 o
 -10   2   1       74.54       75.44     11.12 o
  -9   2   1       25.07       35.91      9.72 o
  -8   2   1      337.75      353.57     11.58 o
  -7   2   1     6002.29     6359.31    123.36 o
  -6   2   1     9346.83    10895.23    137.95 o
  -5   2   1      140.29      106.05      6.73 o
  -4   2   1     5667.17     6452.91     94.56 o
  -3   2   1     1210.07     1411.85     28.67 o
  -2   2   1     7876.08     8959.77    129.79 o
  -1   2   1    12000.43    13881.43     59.88 o
   0   2   1     1353.83     1350.80     15.06 o
   1   2   1     6861.47     7320.35     82.23 o
   2   2   1     1391.36     1521.25     34.72 o
   3   2   1      112.70      122.02      6.68 o
   4   2   1     2675.07     2939.72     38.91 o
   5   2   1      206.43      167.71      8.00 o
   6   2   1     2102.69     2212.06     30.52 o
   7   2   1     1507.28     1483.44     22.59 o
   8   2   1      556.69      679.81     15.37 o
   9   2   1       28.96       16.73      8.96 o
  10   2   1      570.82      570.04     14.30 o
  11   2   1      511.66      557.59     24.62 o
  12   2   1      262.67      254.12     17.60 o
  13   2   1      340.51      348.83     27.70 o
  14   2   1      207.11      209.49     19.66 o
  15   2   1       56.90       67.82     18.22 o
  16   2   1        7.66       18.90     23.59 o
  17   2   1      529.45      521.79     33.35 o
  18   2   1       18.11       15.88     28.28 o
  19   2   1      159.33      167.15     58.80 o
 -19   3   1       91.72      165.72     60.24 o
 -18   3   1      116.81      136.39     37.81 o
 -17   3   1      158.30      140.47     35.65 o
 -16   3   1      160.01      108.82     24.35 o
 -15   3   1      666.56      592.58     30.24 o
 -14   3   1      328.40      289.24     24.41 o
 -13   3   1      712.41      674.50     22.93 o
 -12   3   1     2192.08     2341.66     34.14 o
 -11   3   1       98.75      105.24     12.61 o
 -10   3   1     3283.41     3490.69     65.18 o
  -9   3   1     4308.93     4714.25     80.23 o
  -8   3   1     3543.49     4048.76     40.92 o
  -7   3   1      474.89      532.98     13.50 o
  -6   3   1     1003.00     1104.67     22.66 o
  -5   3   1     1737.11     1965.39     55.77 o
  -4   3   1     2261.59     2320.26     42.34 o
  -3   3   1       11.03       -1.42      4.59 o
  -2   3   1     3083.53     3306.54     32.90 o
  -1   3   1    22176.38    26234.34    227.01 o
   0   3   1    41294.99    48993.68    536.99 o
   1   3   1      307.39      262.33      7.19 o
   2   3   1     5435.53     6066.07     44.96 o
   3   3   1     1996.52     2011.51     28.73 o
   4   3   1      236.62      243.89      9.28 o
   5   3   1       15.51       19.50      5.46 o
   6   3   1      912.42      936.17     34.04 o
   7   3   1      722.89      760.18     15.05 o
   8   3   1     1345.25     1369.52     18.54 o
   9   3   1     2201.15     2321.77     26.55 o
  10   3   1     1748.75     1868.32     30.34 o
  11   3   1        0.29        6.08     13.43 o
  12   3   1     1230.90     1218.91     27.30 o
  13   3   1      626.84      581.71     23.05 o
  14   3   1      492.49      472.05     22.91 o
  15   3   1      596.02      604.13     31.69 o
  16   3   1      292.08      265.54     27.48 o
  17   3   1       21.19       31.25     33.80 o
  18   3   1        0.43        9.54     39.06 o
  19   3   1      144.47      168.78     41.05 o
 -18   4   1      183.99      165.85     43.05 o
 -17   4   1      163.11      174.27     39.20 o
 -16   4   1        0.26       -6.96     31.60 o
 -15   4   1       31.92       37.36     28.68 o
 -14   4   1      559.15      551.92     37.85 o
 -13   4   1       57.27       61.27     19.42 o
 -12   4   1      267.79      274.04     17.58 o
 -11   4   1       29.56       40.04     12.54 o
 -10   4   1       49.68       44.05     11.82 o
  -9   4   1       29.39        6.26     10.03 o
  -8   4   1     1588.63     1440.71     53.31 o
  -7   4   1      729.29      715.95     14.60 o
  -6   4   1     1731.30     1850.55     33.08 o
  -5   4   1      211.45      253.95      8.07 o
  -4   4   1      186.57      216.74      6.79 o
  -3   4   1      586.44      603.65     14.84 o
  -2   4   1     1092.96      973.27     23.60 o
  -1   4   1      158.85      125.24      7.54 o
   0   4   1    13000.65    14882.37    135.92 o
   1   4   1        6.19       -1.84      5.53 o
   2   4   1      143.85      135.20      7.20 o
   3   4   1        9.20       14.24      6.12 o
   4   4   1     3448.83     3640.96     40.07 o
   5   4   1     2916.75     2993.60     85.75 o
   6   4   1      446.57      382.99      9.27 o
   7   4   1       47.67       41.76      8.74 o
   8   4   1      766.70      803.88     18.60 o
   9   4   1      699.13      658.57     16.25 o
  10   4   1     1947.01     2011.83     25.18 o
  11   4   1      655.29      623.11     20.68 o
  12   4   1       25.36       21.11     14.29 o
  13   4   1        3.72       -1.41     15.74 o
  14   4   1      331.96      300.67     34.97 o
  15   4   1       57.62       49.19     30.80 o
  16   4   1      179.55      189.92     44.73 o
  17   4   1      231.76      225.35     40.80 o
  18   4   1      372.10      409.03     45.15 o
 -18   5   1       86.64      114.46     34.46 o
 -17   5   1      286.60      309.77     35.63 o
 -16   5   1       22.31       40.05     28.52 o
 -15   5   1      604.07      612.86     34.84 o
 -14   5   1      133.07      154.23     26.82 o
 -13   5   1       33.02       29.25     23.03 o
 -12   5   1       92.70      105.13     22.46 o
 -11   5   1     2004.66     2015.08     73.04 o
 -10   5   1       28.45       42.48     11.08 o
  -9   5   1     1405.04     1482.61     32.17 o
  -8   5   1      684.04      688.49     18.43 o
  -7   5   1      111.64      102.16      8.74 o
  -6   5   1      476.30      530.39     14.25 o
  -5   5   1      646.49      628.09     19.76 o
  -4   5   1      119.39      108.08      5.84 o
  -3   5   1     3197.60     3399.47     63.27 o
  -2   5   1       30.92       25.01      7.55 o
  -1   5   1      648.93      583.34     16.92 o
   0   5   1      499.20      473.54     18.77 o
   1   5   1       29.85       50.19      7.71 o
   2   5   1      711.81      779.34     16.83 o
   3   5   1     8821.99     8780.35     85.99 o
   4   5   1      947.17      929.81     15.76 o
   5   5   1      318.22      287.59     10.55 o
   6   5   1      264.36      251.51     10.21 o
   7   5   1      153.79      145.35      8.57 o
   8   5   1      279.49      268.59     11.70 o
   9   5   1     1431.16     1478.44     21.53 o
  10   5   1        5.06       12.85     13.33 o
  11   5   1       54.48       48.12     15.21 o
  12   5   1       38.43       44.40     16.76 o
  13   5   1     1327.96     1281.56     55.98 o
  14   5   1       53.47       48.23     24.79 o
  15   5   1      142.48      197.63     30.13 o
  16   5   1        8.88       20.19     28.01 o
  17   5   1       44.66       39.41     32.28 o
  18   5   1        4.35       23.63     33.83 o
 -17   6   1       65.29       84.57     32.55 o
 -16   6   1      117.19      129.68     30.63 o
 -15   6   1       77.00       87.51     27.91 o
 -14   6   1      135.54      198.66     29.05 o
 -13   6   1        0.13       21.31     23.30 o
 -12   6   1      139.02      158.31     29.82 o
 -11   6   1       34.61       42.59     19.33 o
 -10   6   1      110.90      102.04     14.81 o
  -9   6   1       43.70       30.62     11.65 o
  -8   6   1      397.22      386.32     15.20 o
  -7   6   1      159.80      157.83     11.82 o
  -6   6   1      347.41      289.46      8.87 o
  -5   6   1      250.62      236.63     10.80 o
  -4   6   1     2195.86     2187.08     57.31 o
  -3   6   1     3359.01     3770.22     88.77 o
  -2   6   1      683.42      617.65     14.48 o
  -1   6   1     1275.98     1216.81     24.68 o
   0   6   1     6188.02     6440.21     44.44 o
   1   6   1     1031.01     1114.60     17.56 o
   2   6   1       98.64      102.32     10.00 o
   3   6   1     1423.94     1440.57     18.49 o
   4   6   1     1626.62     1485.27     38.15 o
   5   6   1      525.59      510.48     13.75 o
   6   6   1     2353.04     2409.98     55.32 o
   7   6   1        0.23       -3.92      9.99 o
   8   6   1        7.71        7.03     11.48 o
   9   6   1      241.99      211.52     16.19 o
  10   6   1     1001.27      989.53     36.58 o
  11   6   1      212.12      189.32     20.37 o
  12   6   1      609.28      632.92     32.43 o
  13   6   1        1.49       12.86     24.42 o
  14   6   1       44.35       59.24     26.35 o
  15   6   1      130.78      117.11     29.16 o
  16   6   1      108.62      106.52     31.10 o
  17   6   1       16.09       11.90     32.39 o
 -17   7   1       85.38       94.84     34.53 o
 -16   7   1        1.00       -1.31     32.18 o
 -15   7   1       77.23      110.75     31.01 o
 -14   7   1      115.47      120.11     28.84 o
 -13   7   1      180.90      209.54     34.20 o
 -12   7   1       48.79       53.89     27.97 o
 -11   7   1      394.88      403.49     27.00 o
 -10   7   1      317.89      282.54     20.26 o
  -9   7   1      229.98      243.21     15.45 o
  -8   7   1       12.94       10.56     11.91 o
  -7   7   1       11.61        4.73     10.64 o
  -6   7   1       71.47       63.92     11.00 o
  -5   7   1     1484.62     1463.41     44.41 o
  -4   7   1     1181.43     1256.19     22.30 o
  -3   7   1     2181.11     2219.32     40.93 o
  -2   7   1       20.57       32.34      9.78 o
  -1   7   1        2.18       -1.39      8.91 o
   0   7   1      272.78      244.27     14.25 o
   1   7   1      560.23      520.68     16.96 o
   2   7   1      329.32      298.32     13.23 o
   3   7   1      771.07      706.14     17.20 o
   4   7   1      466.01      451.13     13.74 o
   5   7   1      101.08      104.09     10.44 o
   6   7   1      169.49      146.00     11.75 o
   7   7   1      156.51      148.62     12.04 o
   8   7   1      121.46      102.58     13.38 o
   9   7   1      915.73      843.39     21.92 o
  10   7   1       23.10       15.54     15.74 o
  11   7   1      626.25      602.83     39.26 o
  12   7   1      228.77      202.21     32.90 o
  13   7   1      210.48      246.23     29.88 o
  14   7   1       67.72       94.26     28.38 o
  15   7   1      406.70      539.17     38.91 o
  16   7   1       33.28       50.01     32.67 o
 -16   8   1       33.27       33.91     32.10 o
 -15   8   1      138.87      143.87     32.82 o
 -14   8   1       16.06       36.01     29.00 o
 -13   8   1      119.04      113.09     33.49 o
 -12   8   1      732.49      751.63     49.37 o
 -11   8   1       87.49       69.41     22.66 o
 -10   8   1       79.39       50.61     18.71 o
  -9   8   1        9.19       18.54     16.67 o
  -8   8   1      221.16      216.51     15.13 o
  -7   8   1      199.45      184.83     17.25 o
  -6   8   1      595.82      636.82     21.65 o
  -5   8   1       15.27       -0.67     12.34 o
  -4   8   1      238.73      224.07     14.07 o
  -3   8   1      374.30      330.98     14.92 o
  -2   8   1      699.19      645.26     21.21 o
  -1   8   1      297.31      283.80     16.44 o
   0   8   1      843.95      837.48     26.11 o
   1   8   1      159.67      152.48     14.65 o
   2   8   1      223.85      218.38     18.56 o
   3   8   1      194.59      171.87     13.43 o
   4   8   1      809.61      761.37     27.07 o
   5   8   1      595.04      600.90     28.62 o
   6   8   1      717.07      694.03     21.02 o
   7   8   1       49.45       55.74     12.17 o
   8   8   1       23.29       15.45     13.28 o
   9   8   1      445.15      426.82     19.22 o
  10   8   1       31.34       22.05     21.39 o
  11   8   1      220.60      223.80     33.00 o
  12   8   1      168.10      157.44     32.83 o
  13   8   1      124.99      137.62     35.90 o
  14   8   1      131.54      167.41     44.49 o
  15   8   1       94.97      111.88     33.00 o
  16   8   1       55.23       89.09     35.61 o
 -14   9   1      221.81      251.82     42.00 o
 -13   9   1       21.48       49.84     32.09 o
 -12   9   1       54.92       73.08     31.19 o
 -11   9   1       52.52       52.84     20.42 o
 -10   9   1      108.49      137.14     20.32 o
  -9   9   1      663.07      671.37     33.28 o
  -8   9   1       22.94       21.73     17.18 o
  -7   9   1        1.10        7.46     15.55 o
  -6   9   1      314.63      317.24     22.48 o
  -5   9   1        3.56        3.81     13.74 o
  -4   9   1     2755.50     2992.74    106.56 o
  -3   9   1        4.91        3.46     14.45 o
  -2   9   1      122.45       96.52     15.49 o
  -1   9   1       32.07       41.18     14.43 o
   0   9   1     2014.49     2033.48     84.53 o
   1   9   1      843.38      869.13     24.72 o
   2   9   1      255.32      265.11     26.43 o
   3   9   1       49.07       35.94     14.79 o
   4   9   1     1723.41     1798.57     82.94 o
   5   9   1        0.97       -3.01     13.65 o
   6   9   1      147.83      124.67     16.17 o
   7   9   1      352.52      351.73     21.32 o
   8   9   1        5.48        4.70     14.12 o
   9   9   1      116.64      117.28     19.96 o
  10   9   1      258.63      267.23     22.40 o
  11   9   1        8.44       -0.91     28.68 o
  12   9   1       33.93       38.33     31.84 o
  13   9   1        5.65       -8.01     34.52 o
  14   9   1      160.16      178.81     34.11 o
 -13  10   1        8.71      -10.56     34.09 o
 -12  10   1       46.01       44.42     34.05 o
 -11  10   1      131.52      164.52     24.37 o
 -10  10   1        0.12       -3.12     20.30 o
  -9  10   1        0.29        0.48     19.64 o
  -8  10   1       23.74       19.89     21.52 o
  -7  10   1      171.17      205.78     23.94 o
  -6  10   1      537.97      558.58     34.69 o
  -5  10   1      529.14      548.07     24.44 o
  -4  10   1       35.16       26.02     16.08 o
  -3  10   1       37.44       43.57     16.30 o
  -2  10   1      698.97      709.49     25.54 o
  -1  10   1      689.02      722.50     25.57 o
   0  10   1      190.74      187.78     18.76 o
   1  10   1      114.79      114.11     17.72 o
   2  10   1       42.81       34.06     16.48 o
   3  10   1      329.22      304.91     21.60 o
   4  10   1       22.08       37.04     17.08 o
   5  10   1      269.04      258.54     21.60 o
   6  10   1        0.41        6.88     18.17 o
   7  10   1      273.03      264.44     26.00 o
   8  10   1       27.53       28.62     18.71 o
   9  10   1       76.35       81.21     21.09 o
  10  10   1       74.08       91.12     22.44 o
  11  10   1       56.35       75.33     31.08 o
  12  10   1        0.39      -21.54     32.31 o
  13  10   1       67.26       54.99     35.47 o
 -11  11   1       16.63       40.90     27.25 o
 -10  11   1      242.35      346.29     39.90 o
  -9  11   1       23.97       29.75     25.35 o
  -8  11   1       28.35       56.61     25.09 o
  -7  11   1        5.40        4.31     23.53 o
  -6  11   1       55.88       57.34     21.87 o
  -5  11   1       22.35       18.21     20.79 o
  -4  11   1      448.20      507.00     25.79 o
  -3  11   1       12.79       45.48     18.68 o
  -2  11   1      158.84      212.70     20.62 o
  -1  11   1       33.24        8.43     17.36 o
   0  11   1        8.90        4.44     17.82 o
   1  11   1        2.17       -2.08     17.74 o
   2  11   1      837.62      944.37     41.20 o
   3  11   1        1.26       21.41     17.93 o
   4  11   1      361.94      362.19     25.63 o
   5  11   1      122.92      110.93     20.75 o
   6  11   1      137.66      132.46     21.89 o
   7  11   1        5.82       -2.00     23.08 o
   8  11   1      154.24      187.67     27.33 o
   9  11   1       17.19        2.16     25.31 o
  10  11   1        6.54       14.49     26.15 o
  11  11   1      102.87      124.78     47.21 o
  -9  12   1       32.22       63.72     37.57 o
  -8  12   1       53.77       55.80     36.12 o
  -7  12   1      230.30      280.64     85.42 o
  -6  12   1       23.25       34.65     32.01 o
  -5  12   1      255.81      306.99     28.16 o
  -4  12   1       19.81       15.65     22.26 o
  -3  12   1       22.29       41.63     23.39 o
  -2  12   1      123.33      117.75     21.10 o
  -1  12   1        3.95       -6.99     20.15 o
   0  12   1      106.86      109.27     22.06 o
   1  12   1      216.55      217.44     23.52 o
   2  12   1      144.50      136.13     21.94 o
   3  12   1       13.88       30.07     20.18 o
   4  12   1        2.60        4.31     20.46 o
   5  12   1       68.94       70.44     21.90 o
   6  12   1        2.43       17.20     24.97 o
   7  12   1       92.73      148.99     28.21 o
   8  12   1       15.57       19.15     26.16 o
   9  12   1       13.18        9.19     27.02 o
  -6  13   1        0.11       -5.60     34.22 o
  -5  13   1       13.27       30.63     32.86 o
  -4  13   1       73.98       95.31     34.87 o
  -3  13   1       37.69       25.56     32.19 o
  -2  13   1       68.39       61.54     28.87 o
  -1  13   1       49.83       50.08     29.32 o
   0  13   1        6.87       25.53     28.91 o
   1  13   1        9.77       15.35     28.04 o
   2  13   1       30.05       26.42     27.54 o
   3  13   1       42.78       32.73     28.78 o
   4  13   1       47.55       71.95     29.66 o
   5  13   1       17.51        5.40     33.00 o
   6  13   1        4.95       12.35     34.76 o
 -18   0   2      680.37      704.45     63.22 o
 -16   0   2      145.23      130.64     39.39 o
 -14   0   2      278.67      299.62     36.84 o
 -12   0   2     4168.67     4326.88     63.17 o
 -10   0   2      134.36      114.67     15.56 o
  -8   0   2     4781.30     4988.24    110.83 o
  -6   0   2      112.38       68.33     11.32 o
  -4   0   2      389.65      437.29     13.15 o
  -2   0   2     4590.30     4372.74     37.71 o
   2   0   2    17503.55    22989.32    134.86 o
   4   0   2     6327.80     7202.32    255.87 o
   6   0   2     5032.32     5377.52     50.20 o
   8   0   2      612.68      656.26     24.40 o
  10   0   2      226.64      204.42     19.90 o
  12   0   2     2620.92     2478.67     51.63 o
  14   0   2       13.01       34.41     24.64 o
  16   0   2       25.75        6.23     28.42 o
  18   0   2      407.69      388.44     40.00 o
 -19   1   2       10.79        6.75     33.86 o
 -18   1   2        0.97        9.56     31.48 o
 -17   1   2       72.83       46.41     27.85 o
 -16   1   2       38.49       48.84     21.60 o
 -15   1   2      308.46      292.06     24.64 o
 -14   1   2       25.49       25.49     15.76 o
 -13   1   2        4.66       -6.00     15.21 o
 -12   1   2      362.68      362.55     18.50 o
 -11   1   2     2355.09     2519.73     24.12 o
 -10   1   2      684.71      728.99     16.42 o
  -9   1   2     2463.75     2799.76     44.23 o
  -8   1   2      101.68      120.17      9.35 o
  -7   1   2        0.28        7.82      7.61 o
  -6   1   2      268.29      304.35     10.52 o
  -5   1   2     2559.75     2710.44     68.39 o
  -4   1   2     3563.60     3978.52     47.56 o
  -3   1   2      217.49      273.90     13.67 o
  -2   1   2      255.24      233.10      6.51 o
  -1   1   2     3706.11     4498.94     43.99 o
   0   1   2     1281.37     1497.61     17.20 o
   1   1   2       79.88       37.26      4.69 o
   2   1   2      448.01      490.70     10.80 o
   3   1   2      354.49      339.83      6.31 o
   4   1   2     1060.02     1223.46     18.94 o
   5   1   2      489.03      585.17     11.34 o
   6   1   2     4299.91     4992.58     56.66 o
   7   1   2     7994.82     9170.28     88.03 o
   8   1   2     2445.54     2679.50     32.09 o
   9   1   2     1853.33     1902.36     27.47 o
  10   1   2      880.43      866.66     21.71 o
  11   1   2     4331.42     4444.28     73.81 o
  12   1   2      195.58      205.82     17.17 o
  13   1   2     4527.39     4792.99     51.93 o
  14   1   2      507.71      561.75     27.60 o
  15   1   2      522.71      499.43     25.31 o
  16   1   2        2.83        6.80     19.74 o
  17   1   2      274.57      264.76     24.84 o
  18   1   2      210.17      205.45     30.20 o
  19   1   2       22.86       -6.74     35.05 o
 -19   2   2      349.34      364.13     43.68 o
 -18   2   2      378.00      347.95     39.30 o
 -17   2   2      128.93       86.75     31.87 o
 -16   2   2       95.87       89.34     23.82 o
 -15   2   2      195.53      196.61     23.98 o
 -14   2   2      382.91      366.89     25.26 o
 -13   2   2      124.03      110.03     16.62 o
 -12   2   2     1848.25     1867.77     37.29 o
 -11   2   2     1725.07     1664.77     23.55 o
 -10   2   2      840.03      907.95     18.05 o
  -9   2   2      179.64      169.93     11.30 o
  -8   2   2      900.06      895.31     17.89 o
  -7   2   2      402.39      365.67     11.77 o
  -6   2   2      512.15      469.27     11.75 o
  -5   2   2     3078.94     3325.01     72.63 o
  -4   2   2     8458.95     9309.54     88.17 o
  -3   2   2      604.74      617.42     20.84 o
  -2   2   2    25323.78    29844.62    101.77 o
  -1   2   2     3362.30     3295.11     83.73 o
   0   2   2    41956.49    47904.36    400.55 o
   1   2   2    13430.07    15266.90    219.94 o
   2   2   2    12263.25    13396.71    135.80 o
   3   2   2        0.96        5.00      4.61 o
   4   2   2      760.87      901.66     12.61 o
   5   2   2      103.52      130.07      6.52 o
   6   2   2     3493.31     3446.74     55.49 o
   7   2   2      516.23      520.72     11.59 o
   8   2   2       72.98       49.88      8.12 o
   9   2   2     2642.82     2835.63     43.37 o
  10   2   2        2.85        1.87      8.25 o
  11   2   2       64.85       68.75     14.28 o
  12   2   2       24.90       31.00     14.58 o
  13   2   2      575.03      566.19     23.24 o
  14   2   2        4.74        7.42     16.36 o
  15   2   2       30.94       36.99     18.26 o
  16   2   2      839.25      869.47     30.52 o
  17   2   2      496.43      532.32     34.08 o
  18   2   2      264.50      251.56     31.69 o
  19   2   2       14.50       18.96     38.76 o
 -19   3   2        1.57        3.00     52.96 o
 -18   3   2       61.37       60.01     52.66 o
 -17   3   2        3.09      -25.30     25.30 o
 -16   3   2      453.47      444.69     30.63 o
 -15   3   2      278.85      255.39     24.92 o
 -14   3   2       16.81       19.65     20.41 o
 -13   3   2      863.83      840.33     30.26 o
 -12   3   2        9.26       12.97     13.82 o
 -11   3   2     1853.07     1972.96     58.60 o
 -10   3   2     2436.86     2605.33     29.97 o
  -9   3   2      249.33      250.65     12.94 o
  -8   3   2     1813.01     1975.70     38.79 o
  -7   3   2      888.03      940.04     14.79 o
  -6   3   2       67.77       63.63      7.17 o
  -5   3   2    10114.48    11973.66    271.22 o
  -4   3   2     9339.06    10003.24     86.08 o
  -3   3   2     4315.30     4347.80     87.87 o
  -2   3   2     2461.60     2597.18     31.60 o
  -1   3   2    16550.18    19390.91    176.84 o
   0   3   2     1238.03     1178.49     14.89 o
   1   3   2     1870.31     1992.60     30.40 o
   2   3   2      220.07      282.82     10.39 o
   3   3   2        6.03       10.90      5.82 o
   4   3   2     1246.99     1311.35     40.49 o
   5   3   2      881.32      972.91     12.15 o
   6   3   2     3513.27     3912.47     59.70 o
   7   3   2     1001.71     1022.49     28.62 o
   8   3   2     1592.07     1682.54     30.41 o
   9   3   2      563.90      587.58     17.07 o
  10   3   2     1730.41     1722.65     25.84 o
  11   3   2       11.38       12.25     13.23 o
  12   3   2      562.31      580.27     22.20 o
  13   3   2     1378.25     1416.31     31.24 o
  14   3   2      757.59      736.73     26.33 o
  15   3   2      485.82      464.93     27.58 o
  16   3   2       39.41       63.29     30.81 o
  17   3   2       28.09       50.86     34.39 o
  18   3   2       12.91       23.32     35.87 o
  19   3   2      164.37      200.89     44.53 o
 -18   4   2      102.28      146.99     40.36 o
 -17   4   2       69.79       30.20     34.75 o
 -16   4   2        2.79       -6.63     32.28 o
 -15   4   2      427.44      446.27     37.83 o
 -14   4   2       74.27       85.95     21.52 o
 -13   4   2      406.22      425.43     25.43 o
 -12   4   2       75.23       71.93     18.19 o
 -11   4   2       57.29       44.05     12.22 o
 -10   4   2      103.08       90.20     12.26 o
  -9   4   2      274.51      279.58     13.51 o
  -8   4   2       34.24       21.17      8.66 o
  -7   4   2      950.82      924.18     14.22 o
  -6   4   2      291.47      288.08     10.28 o
  -5   4   2     2220.02     2347.57     54.64 o
  -4   4   2      454.55      457.73      9.14 o
  -3   4   2      400.08      408.79     11.24 o
  -2   4   2    10168.84    11023.63     41.36 o
  -1   4   2     5138.86     5598.24     33.62 o
   0   4   2     2389.04     2481.59     65.24 o
   1   4   2     1256.35     1209.51     33.68 o
   2   4   2      166.30      163.81      7.44 o
   3   4   2     1244.76     1452.51     17.23 o
   4   4   2      247.96      226.43      9.17 o
   5   4   2     3812.04     3754.05     76.34 o
   6   4   2     3479.79     3702.35     63.92 o
   7   4   2     2482.06     2391.67     27.68 o
   8   4   2      612.12      616.38     14.64 o
   9   4   2      134.52      131.48     11.54 o
  10   4   2      535.54      546.21     15.23 o
  11   4   2      343.36      320.00     17.78 o
  12   4   2        8.21       -2.98     15.17 o
  13   4   2       80.90       79.56     20.79 o
  14   4   2       58.25       54.86     21.01 o
  15   4   2        8.34        0.46     29.88 o
  16   4   2        1.39       21.67     34.04 o
  17   4   2      945.74      965.82     53.32 o
  18   4   2      127.27      126.10     40.75 o
 -18   5   2        1.52       24.08     32.54 o
 -17   5   2      150.10      177.37     32.40 o
 -16   5   2      159.77      172.42     34.13 o
 -15   5   2       13.70       29.16     25.18 o
 -14   5   2       49.57       54.09     24.00 o
 -13   5   2      142.20      149.93     33.24 o
 -12   5   2      777.49      732.37     37.81 o
 -11   5   2       13.75       15.81     14.70 o
 -10   5   2      527.18      541.12     19.75 o
  -9   5   2      490.28      486.76     16.41 o
  -8   5   2     1022.08     1118.98     20.05 o
  -7   5   2     1611.99     1688.91     26.45 o
  -6   5   2     1262.30     1271.27     30.36 o
  -5   5   2        1.00       -1.79      6.35 o
  -4   5   2     3025.72     2876.63     56.68 o
  -3   5   2      376.39      368.50     11.48 o
  -2   5   2      509.55      551.91     17.00 o
  -1   5   2      413.12      413.85     10.82 o
   0   5   2       22.68       40.36      6.61 o
   1   5   2     1238.46     1247.86     37.36 o
   2   5   2     9470.96     9394.28     60.72 o
   3   5   2       14.80       21.93      7.45 o
   4   5   2     1522.07     1515.03     43.39 o
   5   5   2        2.03        5.95      7.97 o
   6   5   2      178.73      150.98     10.21 o
   7   5   2      336.86      315.49     11.84 o
   8   5   2      944.64      833.61     16.35 o
   9   5   2      697.39      661.01     20.18 o
  10   5   2      412.43      407.34     17.80 o
  11   5   2      290.19      336.83     20.31 o
  12   5   2      502.94      528.48     23.95 o
  13   5   2       96.03       91.82     19.23 o
  14   5   2      752.16      780.01     46.69 o
  15   5   2       22.82       17.59     24.92 o
  16   5   2      105.84      121.45     30.13 o
  17   5   2       50.77       54.28     33.29 o
  18   5   2      229.58      268.18     38.08 o
 -17   6   2       17.16       50.99     32.24 o
 -16   6   2        9.76       32.79     30.05 o
 -15   6   2       34.47       53.34     27.07 o
 -14   6   2      116.24      143.73     27.10 o
 -13   6   2       68.08       81.88     30.06 o
 -12   6   2      440.26      424.59     37.01 o
 -11   6   2       33.74       34.50     20.02 o
 -10   6   2      346.22      325.36     19.82 o
  -9   6   2      192.78      171.83     13.39 o
  -8   6   2      256.26      230.20     13.31 o
  -7   6   2       12.02       13.76      9.87 o
  -6   6   2      252.36      248.88      9.38 o
  -5   6   2      534.95      597.41     15.41 o
  -4   6   2      611.94      627.85     17.61 o
  -3   6   2       50.38       39.78      9.22 o
  -2   6   2      632.75      577.53     14.25 o
  -1   6   2     8936.75     9020.99    132.31 o
   0   6   2     2008.18     1884.90     54.44 o
   1   6   2     4034.39     3968.89     39.64 o
   2   6   2     1736.23     1760.81     21.85 o
   3   6   2     1725.26     1660.20     41.69 o
   4   6   2       30.72       36.57      8.68 o
   5   6   2     3996.76     4042.07     43.40 o
   6   6   2      329.99      324.90     13.04 o
   7   6   2      556.59      569.34     15.55 o
   8   6   2      197.79      192.86     13.88 o
   9   6   2      436.87      444.32     18.94 o
  10   6   2       64.30       53.99     15.10 o
  11   6   2      208.26      219.78     19.23 o
  12   6   2      101.81       83.12     18.76 o
  13   6   2      105.28      100.01     26.04 o
  14   6   2       56.67       73.19     26.54 o
  15   6   2       33.02       49.24     28.23 o
  16   6   2       31.62       34.32     30.64 o
  17   6   2      298.36      335.65     38.30 o
 -17   7   2       49.95       60.42     34.34 o
 -16   7   2      369.25      355.12     37.16 o
 -15   7   2        0.18       19.17     28.12 o
 -14   7   2      124.74      167.71     28.91 o
 -13   7   2       16.00       33.73     29.37 o
 -12   7   2      125.50      142.34     29.97 o
 -11   7   2        2.34        6.30     21.40 o
 -10   7   2     1791.56     1966.78     41.54 o
  -9   7   2      461.34      402.34     23.89 o
  -8   7   2      584.41      601.81     28.15 o
  -7   7   2       45.15       37.94     10.79 o
  -6   7   2      300.28      263.59     15.76 o
  -5   7   2      353.86      359.84     16.53 o
  -4   7   2      825.97      767.68     30.85 o
  -3   7   2      516.17      521.38     15.43 o
  -2   7   2       34.71       28.05      9.51 o
  -1   7   2      109.61       93.16      9.70 o
   0   7   2       68.51       64.25     11.28 o
   1   7   2        1.31        0.02     10.22 o
   2   7   2      837.19      745.97     23.32 o
   3   7   2      119.35      101.56     10.06 o
   4   7   2      116.57       97.42     10.38 o
   5   7   2      104.63       95.64     10.71 o
   6   7   2     1282.37     1194.73     37.48 o
   7   7   2        9.81       10.89     10.82 o
   8   7   2      304.27      312.35     16.18 o
   9   7   2      131.71      122.23     16.30 o
  10   7   2      783.94      744.78     24.41 o
  11   7   2      449.40      376.05     25.35 o
  12   7   2      261.22      254.93     28.43 o
  13   7   2      135.94      168.57     28.85 o
  14   7   2      489.64      455.03     35.01 o
  15   7   2        4.36       -0.63     29.95 o
  16   7   2       43.75       38.58     32.09 o
 -16   8   2        2.31       21.42     33.42 o
 -15   8   2        1.82       32.76     30.14 o
 -14   8   2       26.98       32.77     32.73 o
 -13   8   2       47.66       76.30     32.67 o
 -12   8   2       37.30       32.64     29.75 o
 -11   8   2      772.69      760.59     28.94 o
 -10   8   2        2.62       12.76     18.00 o
  -9   8   2      313.31      369.85     21.82 o
  -8   8   2       71.12       77.32     16.51 o
  -7   8   2      631.59      646.94     28.22 o
  -6   8   2      249.67      244.91     17.14 o
  -5   8   2       21.13       12.47     12.87 o
  -4   8   2      209.42      197.94     13.75 o
  -3   8   2      177.02      168.12     12.91 o
  -2   8   2        0.89       -1.58     12.78 o
  -1   8   2      246.58      257.67     16.15 o
   0   8   2      187.11      164.02     14.66 o
   1   8   2        5.77       -8.18     12.48 o
   2   8   2       50.52       39.15     13.19 o
   3   8   2       22.64       20.44     11.51 o
   4   8   2      982.57      937.16     21.30 o
   5   8   2       51.32       46.00     11.24 o
   6   8   2      799.98      733.50     25.76 o
   7   8   2      202.78      190.93     13.85 o
   8   8   2       35.49       28.28     12.66 o
   9   8   2      235.03      232.74     17.02 o
  10   8   2      735.14      745.77     27.56 o
  11   8   2      336.29      340.43     37.13 o
  12   8   2       45.44       52.19     36.24 o
  13   8   2      134.74      121.16     28.64 o
  14   8   2        7.11        2.25     30.62 o
  15   8   2       28.53       20.34     31.82 o
 -14   9   2      103.78      110.30     37.41 o
 -13   9   2       91.85       79.97     33.97 o
 -12   9   2       87.71      121.11     32.02 o
 -11   9   2      374.76      430.19     26.28 o
 -10   9   2      395.97      426.61     24.93 o
  -9   9   2      620.21      723.90     27.50 o
  -8   9   2      181.96      176.88     19.18 o
  -7   9   2       11.50       10.47     15.37 o
  -6   9   2       11.96       11.95     14.87 o
  -5   9   2      144.22      128.44     18.94 o
  -4   9   2      497.40      556.39     29.37 o
  -3   9   2      291.24      266.05     18.26 o
  -2   9   2        2.83       -1.17     14.71 o
  -1   9   2      960.06      971.75     39.53 o
   0   9   2        7.83       10.02     14.44 o
   1   9   2      560.91      538.07     29.18 o
   2   9   2      843.34      834.58     24.38 o
   3   9   2      497.32      501.05     21.39 o
   4   9   2       34.68       33.35     15.44 o
   5   9   2       17.59       15.14     14.01 o
   6   9   2      618.80      618.06     22.81 o
   7   9   2       18.55       19.14     13.04 o
   8   9   2      200.69      193.60     17.03 o
   9   9   2      515.38      528.17     21.65 o
  10   9   2       18.58       40.13     22.56 o
  11   9   2       33.75       20.58     28.08 o
  12   9   2        8.14        1.71     30.29 o
  13   9   2       74.79       83.54     29.62 o
  14   9   2      136.40      135.97     32.35 o
 -13  10   2        0.66       -7.77     34.10 o
 -12  10   2      156.26      167.12     35.22 o
 -11  10   2        9.84        5.03     20.78 o
 -10  10   2       99.64      117.59     22.09 o
  -9  10   2        6.78       -5.35     21.83 o
  -8  10   2       78.85       72.88     22.79 o
  -7  10   2        3.96        5.80     19.73 o
  -6  10   2       91.73      108.58     20.93 o
  -5  10   2      324.64      315.55     23.51 o
  -4  10   2       67.03       56.72     17.19 o
  -3  10   2        0.28      -10.03     16.25 o
  -2  10   2      970.28     1184.93     49.01 o
  -1  10   2      504.75      456.26     30.04 o
   0  10   2      100.81      112.71     17.71 o
   1  10   2      362.65      344.59     20.80 o
   2  10   2       24.78        9.10     15.83 o
   3  10   2      134.12      144.12     18.07 o
   4  10   2      594.59      665.69     26.63 o
   5  10   2       20.45       17.93     17.44 o
   6  10   2      142.35      170.12     20.57 o
   7  10   2      166.89      145.17     20.76 o
   8  10   2        1.01       -1.08     18.79 o
   9  10   2        0.11       10.40     19.89 o
  10  10   2      340.09      421.43     31.93 o
  11  10   2        0.91       17.61     31.59 o
  12  10   2       50.65       83.37     35.03 o
  13  10   2       15.76       44.64     31.60 o
 -11  11   2      102.08      102.76     36.99 o
 -10  11   2       30.73       56.01     35.98 o
  -9  11   2      194.55      256.94     37.77 o
  -8  11   2       22.93       26.56     23.96 o
  -7  11   2      107.57      107.70     24.07 o
  -6  11   2        7.53       39.75     21.31 o
  -5  11   2      320.47      331.62     26.36 o
  -4  11   2        8.23        3.05     20.10 o
  -3  11   2      372.54      470.86     25.19 o
  -2  11   2        4.78        8.70     17.79 o
  -1  11   2      254.86      232.36     20.68 o
   0  11   2       12.33       25.56     17.38 o
   1  11   2       58.11       49.07     17.75 o
   2  11   2      366.98      366.28     23.89 o
   3  11   2      614.38      733.35     34.99 o
   4  11   2       40.62       45.60     19.46 o
   5  11   2        4.55       15.86     18.46 o
   6  11   2       21.91       21.67     20.09 o
   7  11   2      227.99      228.71     24.25 o
   8  11   2       12.57       30.08     25.51 o
   9  11   2      135.60      160.17     27.16 o
  10  11   2        8.20       -0.92     34.11 o
  11  11   2        0.83      -31.34     44.99 o
  -9  12   2       24.10       18.38     37.20 o
  -8  12   2       96.33      105.89     36.67 o
  -7  12   2        0.33      -29.25     34.34 o
  -6  12   2      311.91      408.71     39.41 o
  -5  12   2       17.46       22.76     30.64 o
  -4  12   2       41.94       15.64     28.84 o
  -3  12   2       44.51       22.63     29.07 o
  -2  12   2      246.66      273.57     33.28 o
  -1  12   2        2.63       12.51     25.37 o
   0  12   2      411.72      461.85     39.51 o
   1  12   2        4.35        7.13     24.94 o
   2  12   2        3.81        9.75     25.06 o
   3  12   2      272.06      239.72     29.66 o
   4  12   2      100.13      134.81     27.63 o
   5  12   2       14.02        9.26     26.65 o
   6  12   2       29.48       28.93     34.30 o
   7  12   2       85.39       83.94     32.68 o
   8  12   2       10.79      -29.34     33.17 o
   9  12   2       22.71       42.06     33.20 o
  -6  13   2       45.34       95.06     36.61 o
  -5  13   2       66.68       66.17     36.32 o
  -4  13   2       25.47       39.37     34.95 o
  -3  13   2        9.19       15.76     32.45 o
  -2  13   2       35.19       25.08     31.97 o
  -1  13   2       36.19       27.27     27.57 o
   0  13   2       20.03       13.36     28.53 o
   1  13   2       83.93      127.70     30.78 o
   2  13   2        0.15       11.57     27.21 o
   3  13   2       16.25       25.82     28.73 o
   4  13   2       93.26      111.69     30.08 o
   5  13   2        1.33       -0.09     29.29 o
   6  13   2       13.40       34.61     34.39 o
 -19   0   3      805.18      822.99     73.62 o
 -17   0   3      420.25      394.02     51.55 o
 -15   0   3      108.73       80.08     37.19 o
 -13   0   3     6999.35     7720.12    414.48 o
 -11   0   3       52.96       38.37     19.47 o
  -9   0   3      714.91      621.55     19.59 o
  -7   0   3     2650.93     2669.69     51.84 o
  -5   0   3     7360.15     8644.23     49.28 o
  -3   0   3      530.86      623.38     20.75 o
  -1   0   3      430.69      364.96      6.37 o
   1   0   3      553.47      639.51     17.58 o
   3   0   3     6119.00     7352.47     47.06 o
   5   0   3    23253.62    29274.81    501.65 o
   7   0   3     2575.75     3072.58     55.04 o
   9   0   3      103.42      108.90     18.01 o
  11   0   3     1653.64     1857.71     75.61 o
  13   0   3       32.20        9.20     24.44 o
  15   0   3      606.73      636.83     38.02 o
  17   0   3      112.90      114.76     32.42 o
  19   0   3       32.85       19.18     52.86 o
 -19   1   3       61.18       63.92     36.30 o
 -18   1   3       63.44       44.05     32.54 o
 -17   1   3        0.22       -8.00     28.35 o
 -16   1   3      179.08      142.91     29.38 o
 -15   1   3      118.74      128.35     21.36 o
 -14   1   3      581.35      562.09     30.28 o
 -13   1   3      550.36      471.28     20.52 o
 -12   1   3     1246.86     1292.95     20.58 o
 -11   1   3      183.49      187.51     12.33 o
 -10   1   3     2062.82     2140.47     50.91 o
  -9   1   3       66.90       74.76     10.02 o
  -8   1   3     2027.77     2280.93     22.06 o
  -7   1   3       35.71       15.60      8.51 o
  -6   1   3    20936.82    24401.25    174.68 o
  -5   1   3     1382.18     1358.41     73.34 o
  -4   1   3     2848.66     2780.00     53.63 o
  -3   1   3      632.15      589.33     13.11 o
  -2   1   3    13409.45    14894.48    121.90 o
  -1   1   3        7.54        3.56      4.39 o
   0   1   3    17696.71    20813.96    179.51 o
   1   1   3      117.25      136.79      6.48 o
   2   1   3    18268.61    21139.68    148.80 o
   3   1   3    12574.57    14661.57    129.98 o
   4   1   3     1045.09     1165.74     16.81 o
   5   1   3      240.95      241.00      7.02 o
   6   1   3     5455.69     6003.38    101.14 o
   7   1   3       35.60       26.50      9.88 o
   8   1   3     2745.62     2785.48     50.32 o
   9   1   3       52.78       54.87     12.50 o
  10   1   3       36.11       24.95     13.31 o
  11   1   3       99.47      105.83     15.18 o
  12   1   3      433.88      453.66     21.15 o
  13   1   3      237.81      255.80     24.21 o
  14   1   3     1691.56     1699.53     35.58 o
  15   1   3      317.49      341.21     23.68 o
  16   1   3        0.12       -0.68     20.28 o
  17   1   3       36.80       49.05     21.13 o
  18   1   3       65.02       66.51     28.00 o
  19   1   3        7.49      -10.23     29.73 o
 -19   2   3      252.25      255.06     40.55 o
 -18   2   3       30.38       50.88     32.86 o
 -17   2   3       17.04       20.06     29.13 o
 -16   2   3       55.66       57.41     23.88 o
 -15   2   3      218.54      197.38     23.91 o
 -14   2   3      632.87      573.30     28.08 o
 -13   2   3      403.98      413.19     24.46 o
 -12   2   3     1413.61     1443.94     29.81 o
 -11   2   3        2.41        1.27     11.76 o
 -10   2   3      632.61      606.22     16.04 o
  -9   2   3      683.09      717.90     17.10 o
  -8   2   3        2.18       12.98      9.00 o
  -7   2   3     1166.78     1023.74     25.13 o
  -6   2   3     4012.52     4411.34     69.63 o
  -5   2   3     2526.79     3026.67     26.48 o
  -4   2   3     5681.94     6476.34     68.79 o
  -3   2   3      770.50      830.78     10.86 o
  -2   2   3     4452.07     4330.73    144.11 o
  -1   2   3     8856.45    10229.50    157.19 o
   0   2   3    20524.04    24439.16    274.19 o
   1   2   3     1493.36     1689.72     42.65 o
   2   2   3    24974.44    31448.29    354.21 o
   3   2   3     5960.26     6486.08     57.54 o
   4   2   3     1598.36     1603.27     25.07 o
   5   2   3     4590.08     5052.27     81.85 o
   6   2   3     3465.93     4213.96     47.51 o
   7   2   3       11.41       17.26      7.13 o
   8   2   3      672.39      736.81     13.22 o
   9   2   3      147.98      181.36     13.84 o
  10   2   3     2299.45     2448.98     42.50 o
  11   2   3       66.66       63.03     14.16 o
  12   2   3       12.64        5.06     14.67 o
  13   2   3       81.54       95.41     17.16 o
  14   2   3        2.88        9.49     17.12 o
  15   2   3       22.32       30.70     17.57 o
  16   2   3      169.87      195.78     22.02 o
  17   2   3      389.98      414.19     27.30 o
  18   2   3      238.02      211.66     39.99 o
  19   2   3        0.50      -14.68     38.90 o
 -19   3   3       10.01       26.03     53.10 o
 -18   3   3      166.51      165.27     54.25 o
 -17   3   3       42.33       48.10     30.42 o
 -16   3   3      250.06      232.96     27.59 o
 -15   3   3      522.21      470.62     28.48 o
 -14   3   3       10.49       12.50     19.94 o
 -13   3   3      472.19      457.77     34.70 o
 -12   3   3      719.53      695.35     24.91 o
 -11   3   3        2.98        2.38     11.02 o
 -10   3   3     2924.41     2960.53     35.34 o
  -9   3   3     1398.32     1465.37     21.94 o
  -8   3   3     3029.59     3264.58     29.09 o
  -7   3   3     1414.15     1656.46     19.48 o
  -6   3   3     1764.68     1765.02     17.77 o
  -5   3   3     6025.58     6937.23    115.78 o
  -4   3   3      103.21       76.38      5.67 o
  -3   3   3     1449.84     1413.28     48.68 o
  -2   3   3     1955.55     2094.55     45.09 o
  -1   3   3     5936.65     6403.70     65.57 o
   0   3   3     5500.34     5580.89     61.83 o
   1   3   3      131.31      154.57      5.20 o
   2   3   3       87.16       65.60      6.13 o
   3   3   3      315.71      371.22      8.85 o
   4   3   3        1.32       11.44      6.41 o
   5   3   3     3845.48     4641.68     47.08 o
   6   3   3      300.35      227.12      8.35 o
   7   3   3       16.34       19.63      7.71 o
   8   3   3     1340.37     1391.26     26.56 o
   9   3   3     3820.03     4196.17     76.59 o
  10   3   3      257.51      230.40     15.94 o
  11   3   3       10.90        9.72     13.77 o
  12   3   3     4379.18     4351.85     47.68 o
  13   3   3     1060.42     1071.30     28.50 o
  14   3   3      366.93      360.39     28.79 o
  15   3   3      405.35      429.22     24.45 o
  16   3   3       26.70       31.63     22.93 o
  17   3   3       34.81       48.83     35.16 o
  18   3   3       61.80       80.76     40.38 o
 -18   4   3      355.69      364.00     62.56 o
 -17   4   3        4.11        1.16     33.66 o
 -16   4   3       21.86       36.36     31.73 o
 -15   4   3      148.20      156.07     32.47 o
 -14   4   3      444.78      417.40     26.84 o
 -13   4   3      192.98      179.81     21.59 o
 -12   4   3        4.42       12.68     16.85 o
 -11   4   3      843.18      789.10     25.49 o
 -10   4   3      442.88      467.38     16.22 o
  -9   4   3      459.67      419.97     14.63 o
  -8   4   3     1750.14     1732.77     45.86 o
  -7   4   3      966.99      858.22     22.48 o
  -6   4   3      533.70      474.34     18.16 o
  -5   4   3      821.55      911.40     14.23 o
  -4   4   3        0.56        1.82      5.52 o
  -3   4   3       14.00       13.15      7.84 o
  -2   4   3     8448.62     8470.33    195.26 o
  -1   4   3    14512.00    16503.44    185.94 o
   0   4   3     5040.69     5453.19    112.23 o
   1   4   3       62.29       66.80      4.84 o
   2   4   3     1622.45     1791.30     19.93 o
   3   4   3       61.54       72.37      7.08 o
   4   4   3     4711.89     4633.35     81.33 o
   5   4   3     1650.00     1630.15     21.83 o
   6   4   3     2933.26     3002.25     28.46 o
   7   4   3     2694.70     2988.13     23.31 o
   8   4   3       21.98       22.26      8.89 o
   9   4   3       37.53       34.46      9.96 o
  10   4   3      691.28      692.15     16.38 o
  11   4   3       70.85       60.19     13.48 o
  12   4   3       20.99       25.11     14.08 o
  13   4   3       17.88       10.93     20.27 o
  14   4   3       32.57       13.60     21.45 o
  15   4   3       63.32       70.91     23.68 o
  16   4   3       72.80       27.40     34.17 o
  17   4   3        2.67       37.97     30.65 o
  18   4   3       45.41       99.26     42.79 o
 -18   5   3       18.98       16.72     37.90 o
 -17   5   3      799.15      803.17     67.74 o
 -16   5   3       13.80       21.21     33.42 o
 -15   5   3       10.80        0.04     31.43 o
 -14   5   3        9.98       17.10     49.50 o
 -13   5   3       84.34       67.84     39.90 o
 -12   5   3      337.47      343.11     32.87 o
 -11   5   3      235.43      251.38     17.62 o
 -10   5   3       23.13       20.84     13.66 o
  -9   5   3      861.59      946.24     24.14 o
  -8   5   3        6.16       11.25      8.42 o
  -7   5   3      137.26      130.57      8.97 o
  -6   5   3      779.43      821.97     28.78 o
  -5   5   3      390.81      410.92     10.15 o
  -4   5   3     2248.44     2320.04     53.77 o
  -3   5   3        3.39       -1.34      8.23 o
  -2   5   3     7497.87     8136.70    122.66 o
  -1   5   3     1035.97     1131.21     23.43 o
   0   5   3      872.71      844.42     18.97 o
   1   5   3     3682.94     3560.21     66.83 o
   2   5   3        0.91       -5.94      6.77 o
   3   5   3     1759.69     1810.73     48.80 o
   4   5   3       68.29       80.39      8.53 o
   5   5   3      660.23      633.05     20.89 o
   6   5   3     1416.73     1465.12     19.47 o
   7   5   3     2176.69     2184.24     38.66 o
   8   5   3        2.20        3.33      8.75 o
   9   5   3     2380.63     2408.24     39.71 o
  10   5   3       86.84       76.21     13.75 o
  11   5   3       94.04      106.97     17.70 o
  12   5   3      634.66      664.45     25.99 o
  13   5   3     1439.31     1494.74     37.11 o
  14   5   3       79.80       80.08     20.29 o
  15   5   3       40.00       50.98     27.07 o
  16   5   3       89.07      145.29     36.95 o
  17   5   3       63.99       55.14     32.25 o
  18   5   3        0.04        2.92     34.41 o
 -17   6   3        5.42        7.17     31.35 o
 -16   6   3        1.85       27.17     29.36 o
 -15   6   3        0.03       18.14     26.67 o
 -14   6   3       73.94       71.91     25.41 o
 -13   6   3      197.77      181.59     31.88 o
 -12   6   3      245.54      249.96     24.42 o
 -11   6   3       16.79       12.49     20.14 o
 -10   6   3      210.79      195.91     18.10 o
  -9   6   3      227.63      191.31     17.24 o
  -8   6   3      689.37      707.04     23.48 o
  -7   6   3      235.60      187.83      9.96 o
  -6   6   3      770.91      785.86     18.21 o
  -5   6   3       16.97       19.00      8.35 o
  -4   6   3     1531.42     1478.53     49.47 o
  -3   6   3      875.49      914.51     23.13 o
  -2   6   3     1998.23     1825.80     49.23 o
  -1   6   3     3487.34     3730.73     87.48 o
   0   6   3     4191.22     4041.80     91.76 o
   1   6   3     2317.23     2199.68     73.19 o
   2   6   3     1279.87     1270.46     19.35 o
   3   6   3        1.45        2.61      8.20 o
   4   6   3     4610.84     4446.61     75.40 o
   5   6   3      242.44      279.02     12.19 o
   6   6   3     2879.22     2883.38     53.39 o
   7   6   3       26.54       22.07     10.33 o
   8   6   3     1079.43     1102.61     23.81 o
   9   6   3      758.75      742.98     29.75 o
  10   6   3      816.86      793.02     29.71 o
  11   6   3       23.29       27.06     17.09 o
  12   6   3       38.56       68.40     18.53 o
  13   6   3       81.04       81.04     19.74 o
  14   6   3       31.36       32.24     26.44 o
  15   6   3        0.15        0.90     29.08 o
  16   6   3      296.86      306.31     36.91 o
  17   6   3        2.08      -16.41     32.81 o
 -17   7   3      317.10      400.29     38.57 o
 -16   7   3       92.90      126.23     33.95 o
 -15   7   3      303.63      312.03     32.70 o
 -14   7   3       26.86        8.95     32.47 o
 -13   7   3       35.53       36.19     29.23 o
 -12   7   3       13.13       24.26     21.94 o
 -11   7   3     3027.90     3370.79     85.09 o
 -10   7   3       96.35      116.36     18.60 o
  -9   7   3      128.42      108.98     16.99 o
  -8   7   3       36.87       36.53     15.02 o
  -7   7   3       58.49       49.38     13.52 o
  -6   7   3      134.49      143.59     17.95 o
  -5   7   3     1073.74     1073.23     34.97 o
  -4   7   3      394.05      393.08     18.86 o
  -3   7   3      177.43      148.08     11.41 o
  -2   7   3       14.90       15.53      9.00 o
  -1   7   3       13.94       11.65      8.72 o
   0   7   3       20.20       21.55     10.65 o
   1   7   3      502.30      479.83     16.86 o
   2   7   3      358.25      303.70     15.37 o
   3   7   3      998.20      966.66     30.45 o
   4   7   3      193.06      182.07     11.49 o
   5   7   3       59.34       51.43     10.48 o
   6   7   3        2.35        8.39     10.13 o
   7   7   3      319.51      267.11     13.88 o
   8   7   3       11.04       -3.98     12.10 o
   9   7   3        4.06       -5.29     15.37 o
  10   7   3       55.83       26.24     15.70 o
  11   7   3        1.23       -1.72     17.25 o
  12   7   3      197.02      154.36     21.32 o
  13   7   3      584.14      542.47     35.44 o
  14   7   3       33.41       37.50     28.71 o
  15   7   3      123.90      123.11     32.30 o
  16   7   3      105.72      107.43     33.80 o
 -16   8   3       19.70       -7.99     33.02 o
 -15   8   3       48.87       24.97     30.70 o
 -14   8   3      332.82      389.05     41.51 o
 -13   8   3       20.68       39.59     31.81 o
 -12   8   3      369.33      420.71     32.30 o
 -11   8   3       10.80       11.57     19.06 o
 -10   8   3      370.74      391.60     26.70 o
  -9   8   3      196.05      191.31     19.17 o
  -8   8   3      175.03      175.50     17.68 o
  -7   8   3      280.95      280.25     18.72 o
  -6   8   3     1317.61     1272.15     45.53 o
  -5   8   3      551.55      553.45     25.05 o
  -4   8   3      222.54      218.74     15.40 o
  -3   8   3       18.54       21.88     11.20 o
  -2   8   3     1750.99     1693.83     77.33 o
  -1   8   3       93.34       97.77     13.92 o
   0   8   3        1.43       -3.02     12.03 o
   1   8   3       94.08       95.46     13.34 o
   2   8   3       19.90       22.69     12.45 o
   3   8   3      188.93      161.79     15.11 o
   4   8   3      262.26      213.46     13.07 o
   5   8   3       97.19       99.38     12.08 o
   6   8   3       48.05       29.81     11.76 o
   7   8   3      173.09      164.03     13.83 o
   8   8   3      444.49      446.07     24.39 o
   9   8   3     1114.47     1106.59     39.99 o
  10   8   3       57.69       59.15     17.70 o
  11   8   3      164.59      138.39     25.35 o
  12   8   3      466.26      475.22     33.39 o
  13   8   3       42.02       52.77     29.27 o
  14   8   3        1.83        0.59     31.01 o
  15   8   3        0.63       -1.54     32.07 o
 -14   9   3       27.39        2.83     35.37 o
 -13   9   3       70.37       63.76     33.03 o
 -12   9   3      220.24      219.81     28.71 o
 -11   9   3      257.18      283.13     26.31 o
 -10   9   3      753.82      851.88     40.81 o
  -9   9   3      235.70      285.07     22.33 o
  -8   9   3        0.95        4.74     16.53 o
  -7   9   3      167.96      152.97     17.80 o
  -6   9   3       57.23       47.80     15.21 o
  -5   9   3      378.89      370.27     22.82 o
  -4   9   3      689.05      744.38     33.91 o
  -3   9   3        4.86       14.79     14.61 o
  -2   9   3      731.39      735.55     35.02 o
  -1   9   3       34.39       27.85     14.32 o
   0   9   3        2.94       -1.50     13.80 o
   1   9   3        1.76       12.35     13.92 o
   2   9   3      127.71      124.67     15.58 o
   3   9   3       24.32       16.16     14.84 o
   4   9   3      244.50      225.60     18.42 o
   5   9   3       80.01       77.33     16.87 o
   6   9   3       23.09       22.17     12.58 o
   7   9   3       42.06       48.64     13.59 o
   8   9   3        5.83        8.97     13.73 o
   9   9   3      400.86      430.13     23.74 o
  10   9   3      267.79      258.08     22.44 o
  11   9   3       60.17       81.53     31.57 o
  12   9   3        5.87       15.80     28.59 o
  13   9   3       84.09       96.54     29.76 o
  14   9   3       40.16       64.53     33.20 o
 -13  10   3      130.11      107.24     53.21 o
 -12  10   3        1.74        3.68     47.68 o
 -11  10   3       15.76       23.57     25.77 o
 -10  10   3        0.12        3.67     20.30 o
  -9  10   3      144.58      171.35     35.13 o
  -8  10   3       23.79       15.06     22.26 o
  -7  10   3       65.76       70.84     20.80 o
  -6  10   3       21.58       15.49     19.84 o
  -5  10   3      333.98      324.52     23.82 o
  -4  10   3        4.24       -5.21     17.59 o
  -3  10   3      167.33      165.93     20.61 o
  -2  10   3      470.89      438.78     22.46 o
  -1  10   3      137.69      136.79     18.11 o
   0  10   3        1.58       -1.53     16.07 o
   1  10   3        1.38        8.47     16.34 o
   2  10   3      114.85      111.16     17.68 o
   3  10   3      585.20      613.14     27.67 o
   4  10   3      370.53      352.60     21.91 o
   5  10   3      544.90      555.92     25.28 o
   6  10   3       62.15       59.57     19.26 o
   7  10   3       12.70       23.94     16.96 o
   8  10   3       48.10       45.65     15.07 o
   9  10   3      372.30      388.35     25.53 o
  10  10   3        4.84       26.35     25.10 o
  11  10   3      332.11      420.40     41.52 o
  12  10   3        0.21        8.12     29.33 o
  13  10   3       87.11       80.03     32.82 o
 -11  11   3       11.42        9.26     34.90 o
 -10  11   3       76.79       55.64     35.81 o
  -9  11   3        9.84      -10.90     37.00 o
  -8  11   3       51.12       53.63     32.65 o
  -7  11   3        2.55       20.49     29.29 o
  -6  11   3      385.65      390.35    101.61 o
  -5  11   3      312.97      288.79     33.11 o
  -4  11   3       66.59       84.67     29.17 o
  -3  11   3       74.52       42.98     26.30 o
  -2  11   3        4.83        0.84     26.67 o
  -1  11   3        3.52       25.58     23.60 o
   0  11   3      554.71      687.38     44.22 o
   1  11   3       66.34       46.87     23.10 o
   2  11   3      313.21      379.88     23.57 o
   3  11   3       14.71       13.39     18.05 o
   4  11   3       20.24       21.91     18.55 o
   5  11   3        0.38        1.70     18.95 o
   6  11   3        2.16        2.52     20.04 o
   7  11   3      151.25      169.43     28.03 o
   8  11   3      372.54      451.72     41.21 o
   9  11   3      213.62      264.98     38.67 o
  10  11   3       30.90        1.28     44.60 o
  11  11   3       23.05       35.96     49.39 o
  -9  12   3      141.81      193.11     41.22 o
  -8  12   3        5.98       23.70     35.20 o
  -7  12   3      127.39      174.55     35.73 o
  -6  12   3        2.47       12.94     31.82 o
  -5  12   3       94.06      107.33     33.43 o
  -4  12   3       27.51        5.76     30.30 o
  -3  12   3      292.87      299.76     47.97 o
  -2  12   3       89.64      112.28     32.25 o
  -1  12   3      732.26      749.75     68.23 o
   0  12   3       17.33       43.18     25.33 o
   1  12   3       99.24      118.83     27.55 o
   2  12   3       13.15       14.28     25.72 o
   3  12   3       76.63       83.51     27.40 o
   4  12   3       78.25       71.44     27.59 o
   5  12   3      102.91      136.99     30.03 o
   6  12   3       10.27       34.35     28.64 o
   7  12   3        0.43       15.20     27.01 o
   8  12   3       67.36       75.95     35.42 o
   9  12   3       80.00      106.06     42.37 o
  -6  13   3      165.85      246.12     39.44 o
  -5  13   3       57.88       99.58     36.63 o
  -4  13   3        9.56       24.20     33.72 o
  -3  13   3        0.71      -15.80     32.91 o
  -2  13   3        0.20      -16.45     32.91 o
  -1  13   3        3.54        7.34     32.93 o
   0  13   3       43.44       45.43     37.43 o
   1  13   3      128.77      138.70     36.77 o
   2  13   3      389.25      511.95     48.47 o
   3  13   3        1.44        7.23     28.93 o
   4  13   3        0.18       14.44     29.82 o
   5  13   3       14.64        0.78     28.87 o
 -18   0   4      492.59      472.28     59.31 o
 -16   0   4      327.08      239.94     46.19 o
 -14   0   4      771.69      786.34     53.85 o
 -12   0   4       50.48       29.43     19.44 o
 -10   0   4      148.48      159.67     16.33 o
  -8   0   4        6.08       10.44     11.27 o
  -6   0   4     2498.50     2880.29     32.52 o
  -4   0   4     1334.14     1600.79     34.49 o
  -2   0   4     3245.36     3557.77     91.49 o
   0   0   4    25650.33    30743.30    681.93 o
   2   0   4     8948.84    11109.27     79.15 o
   4   0   4    17532.03    21131.08     98.80 o
   6   0   4     4084.71     3942.59     46.80 o
   8   0   4     1715.57     1816.14     37.21 o
  10   0   4       95.76      109.74     19.79 o
  12   0   4      466.20      449.73     32.52 o
  14   0   4      224.15      297.51     30.80 o
  16   0   4     1062.47     1168.90     48.89 o
  18   0   4       61.71      120.45     37.08 o
 -19   1   4      166.40      209.28     61.92 o
 -18   1   4       47.43       69.16     33.17 o
 -17   1   4        9.93      -15.86     29.15 o
 -16   1   4       28.80        2.32     27.31 o
 -15   1   4      120.19       97.84     27.50 o
 -14   1   4      339.05      295.28     24.19 o
 -13   1   4     1476.56     1345.69     34.20 o
 -12   1   4     1007.60      992.98     23.76 o
 -11   1   4     1456.75     1507.03     20.77 o
 -10   1   4       39.32       62.47     10.78 o
  -9   1   4     1179.06     1329.45     19.30 o
  -8   1   4      524.34      581.43     17.40 o
  -7   1   4      709.51      688.75     20.35 o
  -6   1   4     3815.23     4334.26     36.85 o
  -5   1   4    15066.96    17369.65    195.31 o
  -4   1   4      945.19      859.27     40.18 o
  -3   1   4        3.51        8.58      6.89 o
  -2   1   4      598.37      633.21     15.46 o
  -1   1   4    12063.55    13919.54     52.83 o
   0   1   4      695.07      769.16     18.86 o
   1   1   4     4653.60     4973.95     52.44 o
   2   1   4       10.88       16.63      7.50 o
   3   1   4      836.79     1049.32     21.73 o
   4   1   4     1051.18     1229.58     19.28 o
   5   1   4     2710.44     2906.84     30.56 o
   6   1   4     2857.43     3483.69     63.81 o
   7   1   4     4796.18     5015.93     63.90 o
   8   1   4        0.65        7.26     11.09 o
   9   1   4     2027.31     2201.56     34.90 o
  10   1   4        9.95        7.49     13.12 o
  11   1   4       87.37       80.56     15.38 o
  12   1   4     1197.28     1212.71     28.78 o
  13   1   4     4322.77     4580.99     52.27 o
  14   1   4       57.61       65.56     18.60 o
  15   1   4      319.12      339.45     24.16 o
  16   1   4        7.74       19.49     19.87 o
  17   1   4       33.65       28.52     21.73 o
  18   1   4        0.14       -5.24     23.73 o
  19   1   4      277.13      270.76     44.94 o
 -19   2   4      134.78      121.87     37.92 o
 -18   2   4       40.85       18.79     32.55 o
 -17   2   4       43.09       29.32     28.84 o
 -16   2   4       93.17       81.34     29.40 o
 -15   2   4     1190.12     1177.47     56.85 o
 -14   2   4      516.86      482.15     26.85 o
 -13   2   4       27.12       15.10     17.70 o
 -12   2   4     1413.79     1356.09     43.99 o
 -11   2   4      316.44      296.68     15.82 o
 -10   2   4      151.79      152.11     12.84 o
  -9   2   4      764.17      793.20     17.44 o
  -8   2   4     2835.90     2830.50     27.21 o
  -7   2   4      234.88      221.43      9.99 o
  -6   2   4      894.88      745.86     11.79 o
  -5   2   4        6.35        9.72      4.68 o
  -4   2   4      339.10      323.32      6.05 o
  -3   2   4      257.46      237.22      9.23 o
  -2   2   4     4320.79     4231.46     64.87 o
  -1   2   4     6920.20     7453.21     31.42 o
   0   2   4     8445.37     9719.86    112.41 o
   1   2   4      821.12      986.64     40.66 o
   2   2   4      323.07      389.04     10.81 o
   3   2   4      497.03      609.43     11.68 o
   4   2   4     3298.26     3269.39     57.57 o
   5   2   4       94.52       99.40      7.47 o
   6   2   4     4986.62     5454.99     89.55 o
   7   2   4        8.39       11.55      9.75 o
   8   2   4     1738.93     1966.73     57.44 o
   9   2   4       85.84       97.43     13.11 o
  10   2   4        5.89        4.44     13.16 o
  11   2   4      237.87      259.26     17.39 o
  12   2   4       35.60       41.20     15.59 o
  13   2   4      490.98      518.48     31.74 o
  14   2   4       90.92      116.66     19.17 o
  15   2   4      133.04      138.20     20.44 o
  16   2   4      117.27       99.56     21.15 o
  17   2   4      275.61      299.29     26.09 o
  18   2   4       68.41       34.40     35.98 o
  19   2   4       10.94      -11.66     38.32 o
 -19   3   4       17.86       19.20     54.87 o
 -18   3   4        6.17       -3.35     50.73 o
 -17   3   4      231.78      287.01     35.48 o
 -16   3   4      124.31      122.58     24.88 o
 -15   3   4      163.85      171.03     23.49 o
 -14   3   4       11.36       18.03     20.22 o
 -13   3   4      200.47      163.65     21.22 o
 -12   3   4     1721.52     1762.07     63.75 o
 -11   3   4        6.73       21.95     15.67 o
 -10   3   4      516.14      588.07     32.10 o
  -9   3   4      499.57      515.70     15.34 o
  -8   3   4      228.02      204.58     10.39 o
  -7   3   4      342.85      289.56      9.97 o
  -6   3   4     4276.15     4695.12     32.08 o
  -5   3   4     1736.85     1863.46     23.03 o
  -4   3   4     6039.86     6179.39    117.21 o
  -3   3   4     2998.70     3087.22     45.69 o
  -2   3   4     1737.97     1815.14     31.94 o
  -1   3   4     2684.47     2696.06     47.77 o
   0   3   4     4193.06     4328.62     54.79 o
   1   3   4      193.44      208.35     10.16 o
   2   3   4      909.41      867.82     26.44 o
   3   3   4      172.16      157.73      8.17 o
   4   3   4     4384.80     4694.05     45.87 o
   5   3   4        8.95        5.03      7.56 o
   6   3   4       41.24       60.05      7.19 o
   7   3   4     2300.38     2499.49     37.98 o
   8   3   4      509.93      472.80     16.54 o
   9   3   4      246.95      243.40     15.21 o
  10   3   4      333.43      325.00     17.10 o
  11   3   4      592.51      589.94     21.65 o
  12   3   4      284.51      270.29     19.31 o
  13   3   4     1807.24     1760.32     73.97 o
  14   3   4      319.38      297.51     21.99 o
  15   3   4       29.88       35.89     22.48 o
  16   3   4       11.93       -1.51     24.34 o
  17   3   4        9.70       25.03     35.42 o
  18   3   4       64.16       83.37     40.36 o
 -18   4   4        6.70      -13.11     52.03 o
 -17   4   4        0.01       34.95     48.61 o
 -16   4   4      146.22      170.60     34.85 o
 -15   4   4       53.30       44.52     22.30 o
 -14   4   4      134.65      145.36     22.66 o
 -13   4   4     1352.75     1233.26     44.95 o
 -12   4   4        5.65       14.04     17.63 o
 -11   4   4      921.83      916.63     50.15 o
 -10   4   4      711.63      703.86     26.74 o
  -9   4   4     1872.95     1923.08     70.05 o
  -8   4   4      472.53      520.99     13.21 o
  -7   4   4      366.82      457.26     11.78 o
  -6   4   4       71.70       56.68      6.71 o
  -5   4   4       99.52       99.61      7.53 o
  -4   4   4      338.93      328.11     12.22 o
  -3   4   4     6746.16     6939.13    153.60 o
  -2   4   4     3567.71     3553.07     89.08 o
  -1   4   4      419.41      371.39     13.10 o
   0   4   4      444.34      410.64     12.58 o
   1   4   4      144.86      112.73      5.72 o
   2   4   4      140.67      144.65      6.23 o
   3   4   4     1822.71     1902.07     31.56 o
   4   4   4     2008.55     2000.55     27.67 o
   5   4   4     5029.58     5194.72     34.88 o
   6   4   4     1276.49     1248.56     19.02 o
   7   4   4       71.54       50.96      9.67 o
   8   4   4       49.60       64.61      8.95 o
   9   4   4     1656.97     1748.93     24.81 o
  10   4   4       24.02       13.99     12.04 o
  11   4   4       67.31       85.11     14.39 o
  12   4   4      135.86      125.68     27.58 o
  13   4   4       38.35       36.40     21.47 o
  14   4   4        0.98        3.36     19.62 o
  15   4   4      189.10      181.12     23.51 o
  16   4   4        1.52       16.55     28.68 o
  17   4   4      199.83      287.60     43.57 o
  18   4   4       40.42       62.83     33.86 o
 -18   5   4        3.67       15.54     37.95 o
 -17   5   4       31.12        1.09     36.81 o
 -16   5   4      398.68      429.66     41.96 o
 -15   5   4       70.47       54.89     31.83 o
 -14   5   4       15.50       18.35     29.84 o
 -13   5   4      325.46      271.74     43.94 o
 -12   5   4        9.95       -3.95     18.25 o
 -11   5   4       15.63       11.81     15.24 o
 -10   5   4     1821.46     1864.52     84.41 o
  -9   5   4       59.91       56.72     12.15 o
  -8   5   4      245.51      226.55     10.39 o
  -7   5   4      190.60      165.74     12.29 o
  -6   5   4      810.25      781.89     20.04 o
  -5   5   4       37.86       39.28      8.77 o
  -4   5   4     1462.72     1492.84     49.09 o
  -3   5   4      174.72      126.25      9.85 o
  -2   5   4       16.39        9.51      7.91 o
  -1   5   4      702.65      861.74     22.49 o
   0   5   4     3669.75     3929.00     64.02 o
   1   5   4      330.46      343.63      8.17 o
   2   5   4      367.42      324.84     11.17 o
   3   5   4       56.49       50.24      7.72 o
   4   5   4      924.78      960.70     26.70 o
   5   5   4      248.68      253.69     11.03 o
   6   5   4     5060.29     5164.96     77.23 o
   7   5   4      158.08      134.44     12.47 o
   8   5   4     3474.54     3404.67     35.97 o
   9   5   4       58.17       54.68     13.31 o
  10   5   4        3.13        1.23     15.80 o
  11   5   4      721.48      748.33     26.28 o
  12   5   4      741.52      717.83     27.31 o
  13   5   4      374.23      359.84     23.97 o
  14   5   4      387.11      388.74     26.39 o
  15   5   4       11.39        7.26     21.76 o
  16   5   4        4.14      -16.85     30.20 o
  17   5   4        6.63        9.68     32.34 o
 -17   6   4      137.04      186.73     33.49 o
 -16   6   4       12.77       29.96     29.13 o
 -15   6   4      101.94      148.62     28.19 o
 -14   6   4       28.19       34.29     29.59 o
 -13   6   4       63.45       99.70     29.01 o
 -12   6   4     1061.03     1143.11     35.85 o
 -11   6   4       11.81       35.19     19.92 o
 -10   6   4      174.65      179.94     18.32 o
  -9   6   4      426.63      446.05     20.35 o
  -8   6   4       65.71       64.61     11.73 o
  -7   6   4      228.97      237.27     12.67 o
  -6   6   4      206.58      216.07     13.08 o
  -5   6   4      733.13      794.40     15.74 o
  -4   6   4      117.98      141.95     11.31 o
  -3   6   4     2513.47     2692.67     96.31 o
  -2   6   4      148.73      159.12     10.82 o
  -1   6   4     3730.05     3961.67    114.61 o
   0   6   4      453.27      428.23     13.08 o
   1   6   4      836.53      802.26     20.42 o
   2   6   4      540.64      584.00     15.73 o
   3   6   4     5777.54     5835.27    107.33 o
   4   6   4      471.06      463.54     13.63 o
   5   6   4     3547.96     3453.05     73.42 o
   6   6   4       28.58       21.50      9.89 o
   7   6   4       28.29       14.22     11.51 o
   8   6   4     1117.61     1128.11     30.87 o
   9   6   4     1351.02     1350.28     25.77 o
  10   6   4       18.75       25.02     16.17 o
  11   6   4       42.48       41.67     17.78 o
  12   6   4      132.46       98.31     19.60 o
  13   6   4        0.72      -14.29     19.24 o
  14   6   4      102.19       82.73     22.16 o
  15   6   4       99.42      114.31     30.61 o
  16   6   4        2.68      -12.96     31.53 o
  17   6   4       77.76       67.69     33.29 o
 -16   7   4      266.76      322.52     39.82 o
 -15   7   4        0.64       15.98     28.76 o
 -14   7   4       30.00       15.37     30.11 o
 -13   7   4       15.31       27.57     28.89 o
 -12   7   4      687.22      783.20     33.27 o
 -11   7   4        5.71       18.25     18.65 o
 -10   7   4     2059.30     2064.81    150.16 o
  -9   7   4        3.73        6.12     15.62 o
  -8   7   4      133.60      122.37     16.17 o
  -7   7   4       90.97       64.83     14.26 o
  -6   7   4     2480.52     2553.07    120.02 o
  -5   7   4        2.22        2.44     11.82 o
  -4   7   4      214.04      218.94     11.31 o
  -3   7   4        2.78       -1.15     10.12 o
  -2   7   4      213.01      218.63     17.64 o
  -1   7   4      183.19      222.67     11.17 o
   0   7   4      205.13      170.81     12.95 o
   1   7   4     1283.28     1306.01     37.02 o
   2   7   4     1547.13     1480.17     42.74 o
   3   7   4       30.00       26.64     10.42 o
   4   7   4      921.75      943.23     22.42 o
   5   7   4       58.94       45.92     10.35 o
   6   7   4       95.56       96.83     11.70 o
   7   7   4      259.16      239.14     13.68 o
   8   7   4      343.00      327.81     17.02 o
   9   7   4        0.26      -11.11     14.21 o
  10   7   4      112.82       87.76     18.34 o
  11   7   4        1.16       -2.15     18.18 o
  12   7   4      718.94      659.96     28.81 o
  13   7   4        3.90       21.41     20.80 o
  14   7   4      517.22      470.40     36.34 o
  15   7   4        3.01       14.16     30.45 o
  16   7   4        0.96      -11.82     33.85 o
 -16   8   4       65.30       60.00     32.00 o
 -15   8   4        4.31      -24.95     35.90 o
 -14   8   4       70.60       55.43     34.45 o
 -13   8   4       41.35       26.30     29.70 o
 -12   8   4        4.08        9.78     23.02 o
 -11   8   4       18.40       10.21     19.27 o
 -10   8   4      250.66      257.61     21.80 o
  -9   8   4      450.16      451.17     38.05 o
  -8   8   4       37.88       47.62     15.65 o
  -7   8   4      357.19      382.94     25.54 o
  -6   8   4      282.66      271.91     18.27 o
  -5   8   4      468.78      449.63     25.28 o
  -4   8   4      315.34      322.66     16.37 o
  -3   8   4     1748.50     1755.59     62.82 o
  -2   8   4     1635.82     1784.24     64.46 o
  -1   8   4     2158.95     2266.04     68.67 o
   0   8   4      490.58      434.07     18.41 o
   1   8   4       62.73       45.96     13.09 o
   2   8   4       52.12       58.81     13.39 o
   3   8   4      865.08      861.07     31.00 o
   4   8   4      461.31      440.46     17.09 o
   5   8   4        7.37       -2.18     11.42 o
   6   8   4       42.60       39.31     12.04 o
   7   8   4      139.77      131.48     13.67 o
   8   8   4        0.46       11.25     14.44 o
   9   8   4        6.78       25.57     15.27 o
  10   8   4      147.44      123.75     21.57 o
  11   8   4       43.33       49.34     19.96 o
  12   8   4       19.79       28.66     26.89 o
  13   8   4      100.73       88.71     29.39 o
  14   8   4       19.25        3.45     31.00 o
  15   8   4      456.16      475.09     40.94 o
 -14   9   4        4.18       34.39     51.55 o
 -13   9   4      499.87      563.73     62.78 o
 -12   9   4      666.84      713.74     44.80 o
 -11   9   4      254.37      277.12     24.38 o
 -10   9   4      310.80      346.20     24.79 o
  -9   9   4      586.69      598.83     34.54 o
  -8   9   4        4.83        6.38     16.62 o
  -7   9   4      190.58      211.89     18.64 o
  -6   9   4      352.56      346.06     27.03 o
  -5   9   4      281.23      276.93     21.42 o
  -4   9   4      438.47      428.83     51.39 o
  -3   9   4       35.75       48.30     16.32 o
  -2   9   4        0.81       10.60     14.51 o
  -1   9   4      154.55      167.15     16.38 o
   0   9   4        2.71        2.74     13.74 o
   1   9   4       17.71       10.74     13.85 o
   2   9   4      156.50      150.81     16.42 o
   3   9   4      290.30      283.23     18.64 o
   4   9   4       94.42       85.58     16.42 o
   5   9   4       76.41       85.41     14.74 o
   6   9   4       74.71       72.88     14.93 o
   7   9   4       37.36       38.98     13.73 o
   8   9   4        0.68        6.80     14.06 o
   9   9   4      309.82      344.94     25.18 o
  10   9   4        3.55       12.09     20.31 o
  11   9   4       20.90       33.97     26.85 o
  12   9   4      226.59      238.84     33.19 o
  13   9   4       72.79       90.03     31.44 o
  14   9   4        9.77       40.06     32.21 o
 -13  10   4        7.00      -19.30     50.60 o
 -12  10   4        2.34        5.57     28.58 o
 -11  10   4       18.98       10.25     26.19 o
 -10  10   4      107.81      105.27     33.49 o
  -9  10   4       13.19       16.86     31.32 o
  -8  10   4      344.55      361.41     69.40 o
  -7  10   4        0.60       15.58     26.74 o
  -6  10   4       59.00       76.79     27.96 o
  -5  10   4        8.98       -3.69     25.76 o
  -4  10   4      217.61      193.05     39.92 o
  -3  10   4       15.72       28.36     25.01 o
  -2  10   4      761.23      805.67     29.61 o
  -1  10   4       87.28       94.68     19.15 o
   0  10   4        8.38       -2.48     15.95 o
   1  10   4      127.62      127.74     17.34 o
   2  10   4       80.39       72.46     16.76 o
   3  10   4        4.14      -11.88     16.15 o
   4  10   4      636.44      665.06     28.52 o
   5  10   4      191.28      225.04     20.66 o
   6  10   4       11.95       10.34     18.14 o
   7  10   4       13.17        3.76     16.32 o
   8  10   4       43.58       69.54     17.71 o
   9  10   4      164.30      190.78     22.79 o
  10  10   4      443.64      455.07     39.99 o
  11  10   4        0.31        7.14     32.76 o
  12  10   4       62.36       96.32     30.36 o
  13  10   4        0.82        9.83     32.29 o
 -11  11   4      255.45      382.51     76.63 o
 -10  11   4       24.28       16.78     35.70 o
  -9  11   4        2.49       -2.94     32.68 o
  -8  11   4       36.48       38.51     32.58 o
  -7  11   4       20.28       15.86     30.01 o
  -6  11   4        5.47        6.07     28.47 o
  -5  11   4       81.30      108.76     30.93 o
  -4  11   4        5.34        5.76     26.92 o
  -3  11   4        3.21       22.84     27.52 o
  -2  11   4      263.94      232.52     31.03 o
  -1  11   4      112.04      105.44     35.86 o
   0  11   4       22.15       41.80     26.85 o
   1  11   4      100.86      108.04     24.10 o
   2  11   4        5.19       14.38     23.66 o
   3  11   4      211.51      231.49     29.30 o
   4  11   4       80.67       68.85     23.80 o
   5  11   4       48.31       69.12     25.12 o
   6  11   4      105.81      119.19     27.13 o
   7  11   4      110.70      166.91     29.00 o
   8  11   4      185.25      190.21     30.88 o
   9  11   4      292.79      401.38     82.07 o
  10  11   4        0.73      -14.90     43.70 o
  11  11   4       47.18       24.02     47.52 o
  -9  12   4       10.37       28.50     36.47 o
  -8  12   4       62.76       67.35     38.31 o
  -7  12   4       10.54       18.99     34.41 o
  -6  12   4       15.15       14.02     32.86 o
  -5  12   4       26.09       23.53     32.78 o
  -4  12   4        2.47       11.94     30.54 o
  -3  12   4       12.63        2.70     29.35 o
  -2  12   4      606.16      688.24     65.14 o
  -1  12   4        3.03        2.91     29.95 o
   0  12   4      123.37      144.26     32.81 o
   1  12   4       40.14       56.40     30.13 o
   2  12   4       16.19       -2.32     25.23 o
   3  12   4        9.52      -10.49     27.07 o
   4  12   4      419.71      481.58     38.77 o
   5  12   4      126.86      186.98     29.80 o
   6  12   4       10.56        9.90     27.96 o
   7  12   4       26.65       39.52     28.16 o
   8  12   4      215.36      299.96     40.32 o
  -5  13   4       63.01       97.36     38.37 o
  -4  13   4        4.25      -22.75     34.09 o
  -3  13   4        6.71       -9.56     32.19 o
  -2  13   4        1.41      -16.03     33.81 o
  -1  13   4       46.28       40.22     33.74 o
   0  13   4        1.05      -17.73     38.42 o
   1  13   4      128.96      184.03     36.97 o
   2  13   4        0.83      -19.00     33.92 o
   3  13   4      144.07      130.62     35.22 o
   4  13   4       31.39       23.11     35.38 o
   5  13   4        1.60       46.98     35.89 o
 -19   0   5      189.29      156.46     56.77 o
 -17   0   5       56.04        3.64     43.20 o
 -15   0   5      105.86       69.09     38.73 o
 -13   0   5       27.03       16.65     29.32 o
 -11   0   5      504.85      469.97     26.43 o
  -9   0   5      240.42      205.50     15.39 o
  -7   0   5        3.25       12.58     10.58 o
  -5   0   5     1597.14     1628.45     39.11 o
  -3   0   5     3182.94     3480.35    108.59 o
  -1   0   5     1250.12     1411.30     14.76 o
   1   0   5      559.09      516.04     13.10 o
   3   0   5       86.94      142.17     12.90 o
   5   0   5    24067.85    29778.91    169.89 o
   7   0   5     5977.33     6252.63     63.38 o
   9   0   5     2318.28     2378.25     45.96 o
  11   0   5     5352.88     5359.44    234.65 o
  13   0   5       97.18       86.01     26.48 o
  15   0   5      856.67      808.52     41.61 o
  17   0   5       80.62       88.11     33.24 o
  19   0   5        0.63        6.54     36.85 o
 -19   1   5       11.06       16.44     36.09 o
 -18   1   5      583.71      645.81     46.67 o
 -17   1   5       30.10        2.58     29.27 o
 -16   1   5      136.51      111.16     30.47 o
 -15   1   5        0.10       13.24     25.50 o
 -14   1   5        1.33       -6.71     24.13 o
 -13   1   5      615.35      569.44     35.16 o
 -12   1   5     2383.04     2254.79     59.12 o
 -11   1   5       98.92       91.17     11.63 o
 -10   1   5      850.92      837.56     17.54 o
  -9   1   5     1335.95     1315.81     19.29 o
  -8   1   5      335.41      367.30     13.52 o
  -7   1   5      706.67      695.60     23.74 o
  -6   1   5    12372.81    13951.59    104.92 o
  -5   1   5     4328.99     4762.65     83.02 o
  -4   1   5      791.56      871.94     17.19 o
  -3   1   5     2687.13     2889.10     52.07 o
  -2   1   5       23.42       25.98      5.96 o
  -1   1   5        0.88       -2.74      5.44 o
   0   1   5    19187.15    22060.37    141.84 o
   1   1   5     5874.03     6582.60    104.48 o
   2   1   5      812.31      964.14     13.97 o
   3   1   5     2383.12     2487.42     36.86 o
   4   1   5        7.91       -0.67      8.18 o
   5   1   5     4902.63     5961.24     44.43 o
   6   1   5      546.05      449.86     10.91 o
   7   1   5      470.61      491.88     23.59 o
   8   1   5     1032.98     1115.08     22.56 o
   9   1   5      110.48      109.32     13.91 o
  10   1   5      750.91      783.13     22.53 o
  11   1   5      907.56      934.32     25.93 o
  12   1   5      599.01      589.33     24.05 o
  13   1   5      100.21       85.68     18.50 o
  14   1   5      246.96      234.19     21.53 o
  15   1   5      150.50      124.93     21.66 o
  16   1   5        1.03       -7.75     20.03 o
  17   1   5      274.69      290.37     25.99 o
  18   1   5      918.63     1013.35     36.41 o
  19   1   5        2.13      -21.55     25.94 o
 -19   2   5       76.25       88.53     36.02 o
 -18   2   5      106.61      102.83     34.79 o
 -17   2   5       61.18       36.01     29.55 o
 -16   2   5       36.36       24.44     27.80 o
 -15   2   5      223.32      221.34     30.74 o
 -14   2   5      386.37      389.21     25.55 o
 -13   2   5      342.94      350.27     20.32 o
 -12   2   5       69.39       71.47     16.01 o
 -11   2   5      448.73      458.16     25.32 o
 -10   2   5      848.69      952.35     40.87 o
  -9   2   5      681.47      572.47     22.75 o
  -8   2   5       34.82       30.80      8.65 o
  -7   2   5     2192.65     2037.53     56.04 o
  -6   2   5       10.52       22.98      5.10 o
  -5   2   5      741.06      671.12     18.02 o
  -4   2   5      531.41      549.59     18.90 o
  -3   2   5     1771.93     1520.61     28.92 o
  -2   2   5     9370.35     9870.25     62.51 o
  -1   2   5     5468.47     5732.56     67.36 o
   0   2   5     3113.28     3343.48     27.29 o
   1   2   5     1529.46     1408.33     27.59 o
   2   2   5      144.50      153.23     11.41 o
   3   2   5     3460.78     3430.46     26.01 o
   4   2   5     4456.04     4651.69     46.40 o
   5   2   5     3719.21     4104.80     36.52 o
   6   2   5      750.86      798.68     13.66 o
   7   2   5      225.80      215.66      9.52 o
   8   2   5      515.59      565.42     17.80 o
   9   2   5       46.79       55.11     12.96 o
  10   2   5      722.65      726.51     24.92 o
  11   2   5      821.15      832.73     24.16 o
  12   2   5      130.55      138.54     17.13 o
  13   2   5       53.53       59.69     17.32 o
  14   2   5     1014.52      965.13     29.66 o
  15   2   5      223.69      203.32     21.83 o
  16   2   5       29.74       14.95     19.99 o
  17   2   5       30.83       31.43     22.25 o
  18   2   5       13.18       11.49     28.22 o
 -19   3   5       56.73      128.47     59.83 o
 -18   3   5      215.81      163.50     57.46 o
 -17   3   5      156.09      116.95     33.34 o
 -16   3   5      392.50      336.77     35.71 o
 -15   3   5       32.07       32.32     21.00 o
 -14   3   5      107.28       76.49     21.68 o
 -13   3   5      492.68      471.99     24.70 o
 -12   3   5     1204.33     1197.38     42.58 o
 -11   3   5      723.64      740.81     30.89 o
 -10   3   5     1407.19     1352.74     51.06 o
  -9   3   5      789.00      799.19     23.90 o
  -8   3   5      726.43      732.68     25.37 o
  -7   3   5      787.79      826.62     24.14 o
  -6   3   5     3987.51     4269.80     48.84 o
  -5   3   5     3122.70     3139.07     89.32 o
  -4   3   5     2958.56     2938.06     44.39 o
  -3   3   5       55.78       34.26      7.57 o
  -2   3   5      230.10      254.32      9.01 o
  -1   3   5     4115.69     4159.07     85.81 o
   0   3   5    21454.32    25156.35    298.60 o
   1   3   5     3912.46     4210.63     88.55 o
   2   3   5      164.80      212.98      8.82 o
   3   3   5        0.18        0.28      8.79 o
   4   3   5     3232.98     3525.37     35.24 o
   5   3   5      358.05      311.02     11.55 o
   6   3   5      162.37      175.80     10.94 o
   7   3   5       13.52        7.95      8.24 o
   8   3   5       68.67       87.00      9.65 o
   9   3   5     1350.97     1367.25     23.66 o
  10   3   5      274.99      264.89     17.04 o
  11   3   5     1079.57     1100.33     26.84 o
  12   3   5      646.67      722.07     24.93 o
  13   3   5       13.39       -4.59     16.95 o
  14   3   5       83.92      106.74     19.18 o
  15   3   5      128.43      136.85     25.08 o
  16   3   5       68.39       92.81     26.37 o
  17   3   5      596.48      682.72     37.69 o
  18   3   5       88.80       63.45     40.33 o
 -18   4   5      141.87      133.04     56.42 o
 -17   4   5       22.84        6.65     46.95 o
 -16   4   5      155.16      109.22     32.35 o
 -15   4   5      336.25      285.10     25.95 o
 -14   4   5      160.34      164.98     23.22 o
 -13   4   5        0.37       -0.74     19.44 o
 -12   4   5      438.00      394.56     32.84 o
 -11   4   5        2.06        3.50     15.98 o
 -10   4   5      401.84      404.38     29.04 o
  -9   4   5      261.13      233.00     15.43 o
  -8   4   5     2390.30     2326.97     80.07 o
  -7   4   5      261.53      278.98      9.93 o
  -6   4   5      445.62      516.19     13.59 o
  -5   4   5      236.77      276.54     11.22 o
  -4   4   5     1254.01     1126.01     21.59 o
  -3   4   5     1681.23     1671.16     67.06 o
  -2   4   5     2512.84     2269.71     92.63 o
  -1   4   5      772.30      791.59     18.49 o
   0   4   5       18.26       28.08      5.59 o
   1   4   5       65.86       89.84      6.18 o
   2   4   5      367.29      364.70      8.53 o
   3   4   5     2210.50     2297.23     67.19 o
   4   4   5     4056.85     4241.74     67.65 o
   5   4   5      719.37      764.18     18.17 o
   6   4   5     2100.29     2234.44     40.09 o
   7   4   5       86.11       84.26     11.47 o
   8   4   5     1866.17     1954.62     25.80 o
   9   4   5        1.08        7.78     11.63 o
  10   4   5     1123.06     1125.38     36.83 o
  11   4   5       63.69       53.77     14.39 o
  12   4   5       43.45       37.27     18.04 o
  13   4   5      326.68      300.50     23.56 o
  14   4   5       73.61       96.70     21.08 o
  15   4   5        1.70        6.50     20.65 o
  16   4   5       32.38       60.53     23.88 o
  17   4   5        0.23        0.54     30.84 o
  18   4   5       16.24       63.33     34.02 o
 -18   5   5        7.51      -15.05     55.67 o
 -17   5   5      196.47      138.24     56.65 o
 -16   5   5       58.01       55.23     34.58 o
 -15   5   5       39.12       53.53     31.52 o
 -14   5   5        5.86       17.15     29.00 o
 -13   5   5      452.84      426.13     34.35 o
 -12   5   5      104.75       70.60     20.13 o
 -11   5   5      591.86      580.40     26.08 o
 -10   5   5      591.64      561.01     27.06 o
  -9   5   5      142.93      147.54     13.59 o
  -8   5   5      365.73      353.02     23.49 o
  -7   5   5       20.87       23.38     10.19 o
  -6   5   5       16.93        8.56      9.54 o
  -5   5   5      323.62      291.94     11.65 o
  -4   5   5       74.12      102.35     10.08 o
  -3   5   5       89.14       71.00      9.16 o
  -2   5   5      214.14      217.84     10.31 o
  -1   5   5      112.38       96.12      8.15 o
   0   5   5     1685.93     1745.61     42.94 o
   1   5   5     5320.53     5165.79    116.05 o
   2   5   5     2021.62     2086.70     66.48 o
   3   5   5      157.24      153.14      9.98 o
   4   5   5      307.84      296.57     11.04 o
   5   5   5     3389.72     3196.34     46.11 o
   6   5   5     1282.82     1335.43     21.55 o
   7   5   5     2956.28     2882.16     42.29 o
   8   5   5        4.23        6.99     12.31 o
   9   5   5      334.01      304.64     19.00 o
  10   5   5      473.43      431.92     21.99 o
  11   5   5      337.65      326.20     21.93 o
  12   5   5      449.59      500.51     25.53 o
  13   5   5      695.26      672.79     28.72 o
  14   5   5       49.91       73.01     22.03 o
  15   5   5      145.51      160.02     24.80 o
  16   5   5        2.43        1.74     29.91 o
  17   5   5       65.62      114.59     33.61 o
 -17   6   5       84.57       90.18     32.81 o
 -16   6   5      238.40      278.87     39.18 o
 -15   6   5        0.01        2.62     26.79 o
 -14   6   5      108.37      161.60     45.02 o
 -13   6   5       67.31       69.43     23.59 o
 -12   6   5        1.61       -1.62     21.80 o
 -11   6   5      587.08      551.11     35.67 o
 -10   6   5      597.81      599.52     23.57 o
  -9   6   5      494.65      481.14     17.32 o
  -8   6   5      442.03      414.09     19.03 o
  -7   6   5       13.65        5.59     10.67 o
  -6   6   5      479.94      392.00     14.10 o
  -5   6   5       93.93       97.91      9.90 o
  -4   6   5     1336.57     1343.57     52.54 o
  -3   6   5        1.25       -4.88      9.38 o
  -2   6   5     1252.52     1286.18     48.59 o
  -1   6   5       72.70       59.14      8.97 o
   0   6   5      711.29      706.38     28.64 o
   1   6   5      528.11      514.26     10.97 o
   2   6   5      779.02      792.50     16.58 o
   3   6   5       90.13      112.83     10.64 o
   4   6   5     3170.99     3116.34     55.13 o
   5   6   5       49.85       48.05     10.30 o
   6   6   5        1.38        5.87     11.11 o
   7   6   5      147.00      166.14     13.98 o
   8   6   5      939.21      966.27     23.26 o
   9   6   5      185.36      174.16     15.81 o
  10   6   5      245.55      236.81     20.34 o
  11   6   5      574.95      503.63     24.69 o
  12   6   5       87.24      101.65     20.29 o
  13   6   5      151.99      132.50     21.53 o
  14   6   5      198.51      185.70     24.46 o
  15   6   5       13.25        6.06     30.33 o
  16   6   5      121.50       96.42     32.66 o
  17   6   5        0.82      -35.13     35.13 o
 -16   7   5        3.27        6.54     30.63 o
 -15   7   5        3.48      -14.28     33.06 o
 -14   7   5       72.07       92.31     32.94 o
 -13   7   5       14.72       26.82     27.82 o
 -12   7   5        2.96        0.68     23.22 o
 -11   7   5      289.62      307.21     24.14 o
 -10   7   5       16.53       16.16     17.28 o
  -9   7   5       57.24       43.87     16.49 o
  -8   7   5       75.27       61.42     15.40 o
  -7   7   5      628.15      633.72     23.69 o
  -6   7   5       18.83       23.45     13.11 o
  -5   7   5      577.19      625.44     16.26 o
  -4   7   5       39.65       42.04     11.59 o
  -3   7   5      130.15      116.70     11.80 o
  -2   7   5      150.71      145.34     11.60 o
  -1   7   5      123.54      118.17     10.42 o
   0   7   5      103.62       79.49     12.78 o
   1   7   5      219.46      242.00     14.02 o
   2   7   5     2492.61     2385.13     71.48 o
   3   7   5      226.92      226.51     14.53 o
   4   7   5       85.03       87.43     11.93 o
   5   7   5        2.75        4.09     11.30 o
   6   7   5      400.06      341.76     14.69 o
   7   7   5     1607.62     1629.65     67.39 o
   8   7   5      165.16      173.38     15.72 o
   9   7   5        0.42       -1.73     14.48 o
  10   7   5       16.91        7.11     17.84 o
  11   7   5      460.27      433.77     24.81 o
  12   7   5       30.00       21.30     19.93 o
  13   7   5      773.64      778.93     34.84 o
  14   7   5        0.15      -24.37     28.96 o
  15   7   5       19.86       22.85     31.17 o
  16   7   5       53.51       45.30     34.05 o
 -15   8   5       39.52       58.77     52.33 o
 -14   8   5       43.83       42.77     48.54 o
 -13   8   5       58.71       29.05     30.48 o
 -12   8   5       31.05       13.15     20.00 o
 -11   8   5       27.37       16.87     19.57 o
 -10   8   5      161.33      189.42     20.96 o
  -9   8   5     1119.18     1198.79     87.42 o
  -8   8   5      245.99      288.65     25.66 o
  -7   8   5       40.55       47.56     14.67 o
  -6   8   5       40.36       26.57     13.51 o
  -5   8   5       97.42      112.66     14.77 o
  -4   8   5     2609.42     2606.87     94.17 o
  -3   8   5     1883.92     2121.62     54.70 o
  -2   8   5      652.03      657.80     56.83 o
  -1   8   5      558.85      486.42     25.51 o
   0   8   5      498.64      492.49     36.65 o
   1   8   5       76.85       77.87     15.83 o
   2   8   5      282.21      264.58     16.41 o
   3   8   5      234.60      215.46     16.94 o
   4   8   5     2011.56     1990.16     65.33 o
   5   8   5        1.19        3.18     12.51 o
   6   8   5       55.97       35.24     13.46 o
   7   8   5      200.30      203.40     14.68 o
   8   8   5       37.31       38.69     15.24 o
   9   8   5      523.92      523.58     35.14 o
  10   8   5       38.67       45.94     18.54 o
  11   8   5        0.62       15.34     19.27 o
  12   8   5       71.56       77.54     22.24 o
  13   8   5        2.68      -20.95     29.48 o
  14   8   5       30.78       16.70     31.42 o
  15   8   5       54.33       72.23     33.22 o
 -14   9   5        0.45      -42.61     51.83 o
 -13   9   5       71.44       96.54     48.47 o
 -12   9   5       85.12      103.40     27.66 o
 -11   9   5      466.12      480.76     31.93 o
 -10   9   5       30.69       45.83     28.24 o
  -9   9   5        1.23       12.07     22.42 o
  -8   9   5       14.77       22.85     21.03 o
  -7   9   5       34.69       13.95     18.98 o
  -6   9   5      590.49      562.26     61.96 o
  -5   9   5      116.28      108.54     24.76 o
  -4   9   5      193.37      180.95     18.44 o
  -3   9   5        0.67       -3.91     15.56 o
  -2   9   5      266.17      266.75     19.30 o
  -1   9   5      127.56      131.72     17.16 o
   0   9   5      465.35      456.11     29.95 o
   1   9   5      365.01      347.16     18.62 o
   2   9   5       25.80        9.18     14.36 o
   3   9   5        6.54        7.82     14.77 o
   4   9   5      111.21      117.93     14.50 o
   5   9   5        1.42       -4.83     13.81 o
   6   9   5       10.87       22.06     14.17 o
   7   9   5      392.85      391.69     29.38 o
   8   9   5      492.95      489.49     25.64 o
   9   9   5       27.61       12.04     19.07 o
  10   9   5        0.25       11.74     19.53 o
  11   9   5      336.51      318.78     25.82 o
  12   9   5      418.35      448.58     38.04 o
  13   9   5      115.42      134.53     31.51 o
  14   9   5      109.47      117.25     34.71 o
 -13  10   5        3.94       -1.00     53.07 o
 -12  10   5       36.19       42.01     29.01 o
 -11  10   5       71.82       69.33     34.00 o
 -10  10   5        4.18       25.07     33.17 o
  -9  10   5      555.68      654.03     88.65 o
  -8  10   5        7.47       -1.94     27.82 o
  -7  10   5       14.69        9.85     27.35 o
  -6  10   5      149.63      129.28     28.12 o
  -5  10   5        1.24       -4.01     24.47 o
  -4  10   5      259.75      240.97     38.54 o
  -3  10   5     1100.29     1112.80     64.43 o
  -2  10   5       71.64      103.56     26.62 o
  -1  10   5      356.15      421.62     72.82 o
   0  10   5      164.13      117.74     27.79 o
   1  10   5       32.28        6.80     24.79 o
   2  10   5      186.45      189.04     25.23 o
   3  10   5      365.64      407.12     28.17 o
   4  10   5       77.22       99.62     23.44 o
   5  10   5      164.97      154.20     24.66 o
   6  10   5       28.89        0.78     17.39 o
   7  10   5      103.70       94.99     19.73 o
   8  10   5       34.41       26.88     20.11 o
   9  10   5      277.96      292.89     32.39 o
  10  10   5       47.62       60.25     28.31 o
  11  10   5      149.66      236.93     32.51 o
  12  10   5        0.70       21.64     30.00 o
 -11  11   5      124.27      156.50     38.60 o
 -10  11   5       93.84      130.93     38.51 o
  -9  11   5       23.87       28.16     34.69 o
  -8  11   5       30.22       24.95     33.51 o
  -7  11   5        0.07        4.23     30.80 o
  -6  11   5       33.42       48.96     29.44 o
  -5  11   5        0.15        2.37     27.90 o
  -4  11   5       10.76       11.85     26.26 o
  -3  11   5      230.75      226.88     31.72 o
  -2  11   5        4.61        3.71     25.81 o
  -1  11   5        5.51       28.90     26.78 o
   0  11   5       46.50       51.47     27.18 o
   1  11   5        1.90       10.67     27.10 o
   2  11   5      329.93      352.99     34.68 o
   3  11   5        9.37       23.30     28.41 o
   4  11   5      102.59      138.67     30.88 o
   5  11   5      166.72      165.47     32.56 o
   6  11   5      159.14      170.55     34.96 o
   7  11   5      142.44      127.00     41.44 o
   8  11   5      300.36      310.59     44.53 o
   9  11   5       44.18       32.05     29.58 o
  10  11   5       19.79       13.27     48.65 o
  -9  12   5       59.73       87.67     38.19 o
  -8  12   5        7.39        4.38     36.22 o
  -7  12   5       36.79       67.90     36.30 o
  -6  12   5        0.76       11.46     34.36 o
  -5  12   5        0.44      -11.27     31.92 o
  -4  12   5        8.82       19.67     31.27 o
  -3  12   5      124.97      154.57     51.52 o
  -2  12   5        4.32       22.70     30.52 o
  -1  12   5       98.83      103.23     32.72 o
   0  12   5       42.61       23.68     30.73 o
   1  12   5       44.62       59.26     30.36 o
   2  12   5       73.38       94.55     32.40 o
   3  12   5      206.59      204.15     34.18 o
   4  12   5        6.04       11.70     30.69 o
   5  12   5       59.83       67.71     33.55 o
   6  12   5      161.43      132.49     36.01 o
   7  12   5       96.60      133.55     36.19 o
   8  12   5        1.66        2.30     42.41 o
  -5  13   5       33.52       64.18     56.52 o
  -4  13   5       33.35       55.77     35.98 o
  -3  13   5       19.00       25.54     34.71 o
  -2  13   5       90.64       87.29     36.86 o
  -1  13   5       11.31       18.38     32.74 o
   0  13   5      125.25      147.23     35.77 o
   1  13   5      139.31      174.18     37.58 o
   2  13   5       55.13       84.76     35.28 o
   3  13   5        5.17       -0.43     32.67 o
   4  13   5        5.46      -10.45     33.18 o
 -18   0   6      118.18      119.36     47.47 o
 -16   0   6      754.06      702.81     60.91 o
 -14   0   6       77.54       97.46     39.05 o
 -12   0   6      230.24      192.90     26.51 o
 -10   0   6      517.12      448.02     28.43 o
  -8   0   6     6110.55     5841.75     78.40 o
  -6   0   6     5341.76     6212.69     80.49 o
  -4   0   6      721.43      626.17     20.59 o
  -2   0   6       81.00       90.99      6.81 o
   0   0   6     8317.94     8952.99     62.70 o
   2   0   6     6921.12     7959.60     48.89 o
   4   0   6    10175.51    11462.25     70.32 o
   6   0   6     1300.17     1590.12     19.45 o
   8   0   6    13030.98    14994.34    129.71 o
  10   0   6      281.55      256.12     24.30 o
  12   0   6       23.02        4.26     23.13 o
  14   0   6      512.70      477.94     35.42 o
  16   0   6       35.65       45.51     29.58 o
  18   0   6        0.54        0.10     34.97 o
 -19   1   6      383.20      440.91     44.66 o
 -18   1   6       69.06       63.74     35.55 o
 -17   1   6      410.01      390.77     40.24 o
 -16   1   6       18.51       24.60     28.75 o
 -15   1   6       65.52       72.77     27.47 o
 -14   1   6      124.32      129.42     26.88 o
 -13   1   6     1022.95     1051.29     39.35 o
 -12   1   6        8.25       13.59     14.17 o
 -11   1   6      534.80      549.03     31.87 o
 -10   1   6       51.89       45.17     10.87 o
  -9   1   6      113.79      118.64     11.91 o
  -8   1   6      363.33      366.52     13.37 o
  -7   1   6     3180.73     2908.84     95.60 o
  -6   1   6     1429.21     1416.54     56.44 o
  -5   1   6     5103.43     5351.67     82.30 o
  -4   1   6      227.65      245.56     10.64 o
  -3   1   6     1368.35     1409.30     17.33 o
  -2   1   6       32.25       31.36      4.67 o
  -1   1   6      487.57      551.87     15.56 o
   0   1   6     1341.55     1374.28     36.35 o
   1   1   6     3836.62     3774.98     65.99 o
   2   1   6     2038.36     2233.15     48.00 o
   3   1   6      258.22      306.94     10.99 o
   4   1   6     1855.72     2105.92     42.02 o
   5   1   6     4542.53     4758.41     30.96 o
   6   1   6        9.68        8.77      6.94 o
   7   1   6      411.81      339.32     12.68 o
   8   1   6     1120.01     1168.70     23.69 o
   9   1   6      213.06      232.04     15.82 o
  10   1   6       52.36       46.69     15.03 o
  11   1   6     3093.15     2984.89     40.57 o
  12   1   6     1740.02     1653.76     33.58 o
  13   1   6     1259.03     1294.66     32.02 o
  14   1   6       80.21       67.08     18.95 o
  15   1   6        4.95       13.81     20.03 o
  16   1   6       70.39       71.14     21.89 o
  17   1   6      129.78      134.53     24.07 o
  18   1   6      183.88      183.29     27.43 o
 -19   2   6        1.89       25.78     36.24 o
 -18   2   6       15.62       -1.92     32.66 o
 -17   2   6       33.14       53.50     31.26 o
 -16   2   6      142.00      125.06     39.22 o
 -15   2   6      369.49      338.81     33.99 o
 -14   2   6      187.24      208.24     28.12 o
 -13   2   6       51.89       50.39     16.93 o
 -12   2   6      849.16      746.13     26.24 o
 -11   2   6       35.43       29.79     16.55 o
 -10   2   6      210.31      219.04     31.71 o
  -9   2   6      121.37      108.59     13.01 o
  -8   2   6     1228.67     1102.93     39.05 o
  -7   2   6     2246.68     2404.08    101.15 o
  -6   2   6       44.64       37.29      9.96 o
  -5   2   6     1465.95     1507.65     44.09 o
  -4   2   6     6323.11     6666.12     46.16 o
  -3   2   6       11.75       33.11     11.02 o
  -2   2   6     8667.25     9133.91     59.37 o
  -1   2   6     9738.92    10619.79    114.17 o
   0   2   6     6971.41     7318.05     92.44 o
   1   2   6       11.54        1.94      7.44 o
   2   2   6    12068.46    13618.96    184.69 o
   3   2   6     5009.25     5146.64     33.13 o
   4   2   6     5208.55     5641.43     64.37 o
   5   2   6     5703.73     6322.96     46.05 o
   6   2   6      200.17      210.85     10.69 o
   7   2   6      842.21      917.86     23.74 o
   8   2   6      569.60      576.44     18.57 o
   9   2   6      959.66     1037.03     37.73 o
  10   2   6       14.63       24.13     14.06 o
  11   2   6        5.44       24.25     14.69 o
  12   2   6      262.12      235.71     19.57 o
  13   2   6      705.43      704.46     25.77 o
  14   2   6      446.99      509.93     25.13 o
  15   2   6      198.58      193.48     21.85 o
  16   2   6      249.76      258.34     24.41 o
  17   2   6        6.63       12.19     26.10 o
  18   2   6       37.76       37.63     29.99 o
 -19   3   6       14.00       30.17     57.72 o
 -18   3   6       18.49       -8.02     34.47 o
 -17   3   6      122.76      120.14     33.81 o
 -16   3   6       93.40       90.97     31.16 o
 -15   3   6      179.52      148.76     29.27 o
 -14   3   6      432.04      356.89     25.68 o
 -13   3   6     1856.45     1748.06     72.08 o
 -12   3   6     1335.23     1307.46     85.72 o
 -11   3   6      146.35      120.41     18.94 o
 -10   3   6      165.36      148.36     17.86 o
  -9   3   6       35.48       19.48     14.56 o
  -8   3   6      299.30      263.52     14.76 o
  -7   3   6     2874.73     2961.15     65.80 o
  -6   3   6     1705.00     1787.54     24.44 o
  -5   3   6     2396.98     2354.78     49.25 o
  -4   3   6     6449.45     6525.62    180.87 o
  -3   3   6      810.40      868.11     23.09 o
  -2   3   6      159.85      174.58      6.61 o
  -1   3   6     4335.78     4275.60    124.09 o
   0   3   6     2103.71     2248.69     26.20 o
   1   3   6     3961.28     4190.69     87.08 o
   2   3   6      200.06      206.92     10.54 o
   3   3   6       11.05       14.57      9.08 o
   4   3   6      381.97      367.43     13.71 o
   5   3   6     1046.29      953.38     17.01 o
   6   3   6      142.25      133.52     10.70 o
   7   3   6      111.65       82.65     10.72 o
   8   3   6      182.59      179.05     17.48 o
   9   3   6       30.75       27.84     12.36 o
  10   3   6       49.68       59.86     13.77 o
  11   3   6       79.65       88.45     16.62 o
  12   3   6      769.21      751.23     25.82 o
  13   3   6       29.28       49.57     18.11 o
  14   3   6        2.01       -1.62     18.31 o
  15   3   6       57.99       82.42     25.37 o
  16   3   6       25.32       -7.07     27.24 o
  17   3   6      295.97      307.76     32.98 o
  18   3   6      265.71      316.16     38.46 o
 -18   4   6       21.48        2.30     52.43 o
 -17   4   6      148.91      149.77     51.34 o
 -16   4   6       36.45       36.08     44.56 o
 -15   4   6      103.76      116.65     24.25 o
 -14   4   6      226.51      227.45     24.36 o
 -13   4   6      200.03      180.63     21.91 o
 -12   4   6       54.93       73.20     19.42 o
 -11   4   6       11.28       18.74     17.05 o
 -10   4   6       57.41       57.07     17.17 o
  -9   4   6     1108.97     1139.87     46.85 o
  -8   4   6      594.24      565.02     26.10 o
  -7   4   6      576.77      550.63     17.36 o
  -6   4   6      437.22      467.55     21.90 o
  -5   4   6      420.88      440.47     18.68 o
  -4   4   6      361.34      378.45     16.31 o
  -3   4   6     8613.41     9155.30    372.30 o
  -2   4   6     9074.36     9273.78    156.89 o
  -1   4   6      297.42      347.78     10.80 o
   0   4   6      993.96     1153.94     22.34 o
   1   4   6     7033.87     7380.89    141.84 o
   2   4   6       80.45       90.91      6.98 o
   3   4   6       95.73       63.65     11.63 o
   4   4   6     5574.99     5756.91    109.49 o
   5   4   6      451.30      425.50     14.25 o
   6   4   6      156.97      165.69     12.26 o
   7   4   6     1188.57     1228.48     21.47 o
   8   4   6       31.79       11.60     11.53 o
   9   4   6     1188.57     1161.02     28.03 o
  10   4   6      267.76      279.37     24.97 o
  11   4   6      907.71      849.05     29.82 o
  12   4   6        2.63       -6.03     18.71 o
  13   4   6        3.77       -2.21     19.29 o
  14   4   6       73.14       81.25     21.56 o
  15   4   6      693.59      678.11     41.03 o
  16   4   6       26.32       14.43     23.65 o
  17   4   6        0.32        4.13     25.63 o
  18   4   6        0.00       -3.87     34.23 o
 -18   5   6       26.54       48.32     51.92 o
 -17   5   6       20.51       32.94     51.48 o
 -16   5   6      111.03      116.16     35.17 o
 -15   5   6       42.05       35.60     30.25 o
 -14   5   6      134.17      128.13     44.78 o
 -13   5   6       63.50       64.83     28.57 o
 -12   5   6     2476.65     2285.62     92.54 o
 -11   5   6      326.45      319.91     32.24 o
 -10   5   6        0.67       10.04     12.73 o
  -9   5   6      649.00      597.94     37.59 o
  -8   5   6      719.67      716.84     19.54 o
  -7   5   6      365.90      423.57     22.80 o
  -6   5   6     4592.97     4990.59     74.70 o
  -5   5   6      342.18      302.75     12.07 o
  -4   5   6      438.31      442.69     28.47 o
  -3   5   6      120.81      113.51      9.60 o
  -2   5   6      696.67      595.80     27.41 o
  -1   5   6      604.32      603.90     28.72 o
   0   5   6     1031.71     1104.16     29.31 o
   1   5   6      179.73      214.85      9.00 o
   2   5   6       14.48        6.82      5.92 o
   3   5   6        0.63        1.00      5.85 o
   4   5   6     2145.30     2093.96     34.32 o
   5   5   6        7.20        9.45     11.41 o
   6   5   6      201.77      182.46     13.50 o
   7   5   6       64.42       57.79     12.68 o
   8   5   6      491.06      501.29     17.65 o
   9   5   6      224.83      209.29     18.52 o
  10   5   6     1448.50     1252.73     31.21 o
  11   5   6     1242.20     1127.05     32.83 o
  12   5   6      120.42      124.77     20.28 o
  13   5   6      410.09      369.48     25.44 o
  14   5   6      843.85      819.61     32.51 o
  15   5   6       31.45       27.62     22.99 o
  16   5   6       22.01       27.93     24.83 o
  17   5   6        0.07       16.48     32.74 o
 -17   6   6      391.80      490.14     56.56 o
 -16   6   6       24.72       53.00     28.26 o
 -15   6   6      308.03      379.00     39.19 o
 -14   6   6       60.44       38.52     30.59 o
 -13   6   6      383.50      447.48     29.80 o
 -12   6   6       69.81       40.00     22.30 o
 -11   6   6      181.48      183.13     22.23 o
 -10   6   6        0.91       17.79     16.45 o
  -9   6   6      917.71      918.41     42.05 o
  -8   6   6      137.63      145.23     13.42 o
  -7   6   6      535.84      547.39     16.37 o
  -6   6   6      134.97      106.91     11.68 o
  -5   6   6      216.45      201.67     11.67 o
  -4   6   6      309.40      314.78     14.10 o
  -3   6   6     2204.85     2215.54     74.39 o
  -2   6   6       48.82       75.10      9.46 o
  -1   6   6        2.24        3.08      8.12 o
   0   6   6     1360.10     1443.29     55.62 o
   1   6   6        5.98        6.52      6.31 o
   2   6   6       50.52       47.99     10.16 o
   3   6   6     3286.31     3300.35     88.36 o
   4   6   6        7.80        9.74     10.85 o
   5   6   6     1171.35     1176.48     23.11 o
   6   6   6       48.57       38.67     13.21 o
   7   6   6     1337.98     1298.99     34.85 o
   8   6   6       79.98       75.34     14.17 o
   9   6   6      163.20      193.48     19.26 o
  10   6   6       65.46       85.67     18.41 o
  11   6   6        1.59       -6.36     18.30 o
  12   6   6       77.26       65.20     20.16 o
  13   6   6      181.53      200.05     23.71 o
  14   6   6      110.26      103.02     23.52 o
  15   6   6      244.44      255.50     27.64 o
  16   6   6       10.40       -2.08     32.82 o
 -16   7   6       87.12       84.47     37.45 o
 -15   7   6        0.57        8.18     48.62 o
 -14   7   6       83.73       97.53     33.46 o
 -13   7   6      404.35      413.88     29.81 o
 -12   7   6      637.57      720.19     33.28 o
 -11   7   6        8.74       11.63     18.03 o
 -10   7   6      169.38      179.88     19.66 o
  -9   7   6       53.92       30.30     16.59 o
  -8   7   6       25.82       20.12     15.06 o
  -7   7   6      124.00      155.75     16.18 o
  -6   7   6     2292.84     2343.66     78.35 o
  -5   7   6      881.21      884.68     28.65 o
  -4   7   6      360.09      365.02     15.99 o
  -3   7   6        1.49        3.85     10.22 o
  -2   7   6      738.69      825.14     27.79 o
  -1   7   6       32.65        8.74     11.92 o
   0   7   6      268.76      289.89     16.30 o
   1   7   6      408.98      378.70     15.39 o
   2   7   6      240.51      236.31     18.93 o
   3   7   6       43.20       36.78     11.96 o
   4   7   6     1362.08     1310.75     48.13 o
   5   7   6      209.27      199.68     15.14 o
   6   7   6      625.71      577.32     24.36 o
   7   7   6      464.08      478.22     28.21 o
   8   7   6      650.83      598.76     20.80 o
   9   7   6      101.38      105.95     18.31 o
  10   7   6      449.49      420.26     24.27 o
  11   7   6        2.65       -7.63     18.87 o
  12   7   6      532.23      518.38     27.92 o
  13   7   6        1.31        1.75     22.57 o
  14   7   6      203.88      202.85     26.30 o
  15   7   6       26.66       26.56     30.80 o
  16   7   6        7.51       -5.93     34.13 o
 -15   8   6       67.26       81.95     53.95 o
 -14   8   6        6.42       35.21     48.09 o
 -13   8   6       34.41       46.44     32.56 o
 -12   8   6       58.22       62.70     25.14 o
 -11   8   6       52.75       72.37     24.07 o
 -10   8   6      592.92      656.77     47.03 o
  -9   8   6      266.01      292.31     25.49 o
  -8   8   6      101.90       86.61     20.82 o
  -7   8   6      137.29      117.53     19.80 o
  -6   8   6       11.46        9.44     13.49 o
  -5   8   6      736.07      779.87     34.01 o
  -4   8   6      143.77      138.43     14.18 o
  -3   8   6      932.65      957.00     62.20 o
  -2   8   6      627.24      626.19     36.56 o
  -1   8   6      619.32      645.40     27.37 o
   0   8   6        1.28      -10.84     12.83 o
   1   8   6       99.02       92.14     15.94 o
   2   8   6      102.84      103.83     13.63 o
   3   8   6      590.33      561.29     20.69 o
   4   8   6     1103.07     1095.61     47.80 o
   5   8   6      701.53      654.90     21.62 o
   6   8   6      157.54      148.55     16.11 o
   7   8   6      109.89      111.45     19.42 o
   8   8   6        8.87        3.41     16.11 o
   9   8   6       35.90       60.10     19.09 o
  10   8   6       61.02       78.60     19.79 o
  11   8   6       82.70       89.34     21.29 o
  12   8   6       50.01       63.27     22.18 o
  13   8   6       54.36       42.48     24.17 o
  14   8   6      168.33      158.26     41.93 o
  15   8   6       82.92      100.08     35.25 o
 -14   9   6        6.79      -18.84     50.06 o
 -13   9   6        3.32       11.26     45.60 o
 -12   9   6      342.69      366.22     32.17 o
 -11   9   6        3.86        3.00     25.51 o
 -10   9   6       28.51       20.39     24.56 o
  -9   9   6        1.38       10.88     22.44 o
  -8   9   6      362.99      409.59     30.03 o
  -7   9   6      103.51      106.04     26.37 o
  -6   9   6       50.38       63.69     24.85 o
  -5   9   6       37.97       32.57     23.62 o
  -4   9   6      111.70      148.74     25.86 o
  -3   9   6        3.23       -5.27     22.77 o
  -2   9   6      186.67      170.26     26.32 o
  -1   9   6       49.15       39.20     22.48 o
   0   9   6        3.67       -5.34     21.70 o
   1   9   6      644.57      606.00     80.13 o
   2   9   6      108.13      107.33     24.83 o
   3   9   6      325.78      338.62     55.87 o
   4   9   6        4.94        6.39     18.50 o
   5   9   6      522.83      533.85     38.65 o
   6   9   6      311.37      306.10     28.62 o
   7   9   6      222.40      210.27     22.86 o
   8   9   6      102.48       79.59     20.78 o
   9   9   6      125.25      117.48     22.94 o
  10   9   6       86.08       89.32     21.58 o
  11   9   6      648.67      639.06     31.39 o
  12   9   6      188.93      183.37     25.75 o
  13   9   6      217.71      207.63     34.46 o
 -13  10   6        1.54       13.01     53.03 o
 -12  10   6        1.26      -20.54     36.23 o
 -11  10   6       63.89       75.16     34.98 o
 -10  10   6       39.35       53.83     33.25 o
  -9  10   6      104.75      105.43     31.98 o
  -8  10   6      161.53      189.18     32.60 o
  -7  10   6       10.29        4.73     27.33 o
  -6  10   6       24.75       14.61     27.30 o
  -5  10   6        4.63       19.00     24.50 o
  -4  10   6      200.56      196.26     29.73 o
  -3  10   6       21.54       31.20     25.01 o
  -2  10   6      992.78     1001.24    162.81 o
  -1  10   6      255.66      239.66     70.20 o
   0  10   6       25.83        1.90     24.22 o
   1  10   6       40.92       37.46     25.20 o
   2  10   6      220.29      207.02     30.45 o
   3  10   6      227.16      219.73     34.93 o
   4  10   6      202.26      199.50     30.43 o
   5  10   6        3.58       -1.66     27.18 o
   6  10   6        0.45       -1.99     20.90 o
   7  10   6        8.25       20.52     21.58 o
   8  10   6       43.41       46.79     22.84 o
   9  10   6      264.79      261.25     33.20 o
  10  10   6       38.90       56.78     25.82 o
  11  10   6        2.98        5.48     27.05 o
  12  10   6       21.25       23.80     39.20 o
 -11  11   6      178.93      216.14     44.31 o
 -10  11   6       48.90       73.04     37.15 o
  -9  11   6       19.14       38.79     37.00 o
  -8  11   6       65.53       76.23     42.50 o
  -7  11   6       68.82       60.06     31.49 o
  -6  11   6       13.63       18.81     29.14 o
  -5  11   6       93.85      119.51     40.98 o
  -4  11   6      299.21      303.11     34.38 o
  -3  11   6        1.56        0.12     27.40 o
  -2  11   6       11.23       17.98     27.62 o
  -1  11   6       93.35      128.17     30.07 o
   0  11   6       34.39       10.76     28.16 o
   1  11   6       26.80       37.29     28.21 o
   2  11   6       47.18       29.94     28.27 o
   3  11   6       35.13       62.31     28.51 o
   4  11   6       64.33       45.21     27.70 o
   5  11   6      282.11      280.38     34.73 o
   6  11   6        0.72        8.38     28.58 o
   7  11   6      531.96      601.80     94.87 o
   8  11   6       12.13       -1.83     28.04 o
   9  11   6       39.63       49.18     29.59 o
  10  11   6        9.30       40.25     37.47 o
  -8  12   6       51.36       93.44     39.00 o
  -7  12   6       16.09       -6.22     34.88 o
  -6  12   6        6.85       17.45     34.14 o
  -5  12   6        0.02      -21.69     33.83 o
  -4  12   6      129.80      159.88     34.39 o
  -3  12   6        1.30       -0.80     30.73 o
  -2  12   6       60.69       72.37     32.10 o
  -1  12   6       95.92       79.35     30.97 o
   0  12   6       20.72      -12.99     30.57 o
   1  12   6       12.12       15.77     31.02 o
   2  12   6      596.65      711.01    109.57 o
   3  12   6        3.09       15.20     30.95 o
   4  12   6      104.52       99.88     33.73 o
   5  12   6       18.35       27.10     32.79 o
   6  12   6       33.35       52.74     34.85 o
   7  12   6        0.01      -15.14     49.73 o
   8  12   6      225.22      319.07     55.21 o
  -4  13   6        0.21      -14.81     35.03 o
  -3  13   6        0.31      -15.59     34.60 o
  -2  13   6        2.11      -19.95     34.13 o
  -1  13   6      105.78      116.47     38.35 o
   0  13   6       39.67       30.18     34.45 o
   1  13   6       19.67       43.85     34.75 o
   2  13   6       73.71       88.33     37.72 o
   3  13   6        5.42       -7.24     34.95 o
   4  13   6        2.27       22.63     35.20 o
 -19   0   7       51.20      -14.81     53.18 o
 -17   0   7      572.94      564.01     60.03 o
 -15   0   7        7.13        6.40     37.81 o
 -13   0   7      186.82      161.55     28.23 o
 -11   0   7      765.63      776.17     62.32 o
  -9   0   7      320.70      250.11     16.27 o
  -7   0   7      971.77      957.37     29.46 o
  -5   0   7      345.12      214.38     22.85 o
  -3   0   7     7242.46     7580.45    299.30 o
  -1   0   7      716.01      648.49     12.68 o
   1   0   7      312.49      299.82     11.43 o
   3   0   7     8165.70     9266.38     60.76 o
   5   0   7     4253.05     4459.68     39.34 o
   7   0   7     6289.38     6924.39    191.11 o
   9   0   7     6862.92     7033.66    146.86 o
  11   0   7      163.21      201.14     25.58 o
  13   0   7     1360.06     1337.86     46.54 o
  15   0   7      819.99      724.16     42.76 o
  17   0   7      102.33      105.48     36.08 o
 -19   1   7       12.58       -4.20     37.46 o
 -18   1   7      679.15      723.62     47.86 o
 -17   1   7       40.78       57.99     30.95 o
 -16   1   7      116.57       48.72     28.33 o
 -15   1   7      186.24      147.30     29.42 o
 -14   1   7      659.40      539.70     35.47 o
 -13   1   7      425.43      394.74     34.89 o
 -12   1   7     1903.54     1839.59    109.30 o
 -11   1   7       22.70       26.28     13.54 o
 -10   1   7       10.18        0.55     12.75 o
  -9   1   7      148.48      145.79     12.13 o
  -8   1   7     1221.21     1114.00     32.68 o
  -7   1   7      530.74      541.76     32.00 o
  -6   1   7      988.85      809.28     28.95 o
  -5   1   7     3282.27     3587.27     39.10 o
  -4   1   7      319.67      360.37     12.18 o
  -3   1   7     3511.81     3840.66     80.44 o
  -2   1   7     2103.32     2177.00     53.03 o
  -1   1   7      214.15      178.65      9.57 o
   0   1   7     4275.06     4472.63     89.38 o
   1   1   7     1281.89     1460.21     19.92 o
   2   1   7       10.23        4.90      8.16 o
   3   1   7      711.95      745.82     14.86 o
   4   1   7       50.17       86.71     10.04 o
   5   1   7      858.87      963.08     17.23 o
   6   1   7     3104.95     3256.09     27.19 o
   7   1   7      625.92      627.30     10.16 o
   8   1   7      187.64      183.92     14.63 o
   9   1   7        0.70       -0.97     13.49 o
  10   1   7     2656.81     2664.31     46.09 o
  11   1   7       26.47       25.29     16.04 o
  12   1   7       72.83       80.97     18.18 o
  13   1   7      447.81      411.60     23.35 o
  14   1   7      101.99      114.28     20.46 o
  15   1   7       18.33       20.51     19.91 o
  16   1   7      242.27      258.65     25.44 o
  17   1   7      399.02      466.03     30.13 o
  18   1   7      980.38     1063.27     38.91 o
 -19   2   7        6.78      -18.05     36.83 o
 -18   2   7      129.43      144.66     37.65 o
 -17   2   7        0.89      -18.91     30.99 o
 -16   2   7       14.62       31.91     28.23 o
 -15   2   7      150.77      143.60     29.78 o
 -14   2   7        2.86       15.90     24.27 o
 -13   2   7      330.94      259.52     22.89 o
 -12   2   7        2.08        4.23     15.47 o
 -11   2   7        9.17       33.93     19.25 o
 -10   2   7     1135.58     1158.94     79.83 o
  -9   2   7     1057.13     1007.19     50.69 o
  -8   2   7      235.16      193.37     24.42 o
  -7   2   7      860.41      847.59     19.33 o
  -6   2   7        1.93        3.12     10.12 o
  -5   2   7     3066.59     3228.11     46.38 o
  -4   2   7      353.95      299.79     11.98 o
  -3   2   7     2866.88     2691.30     73.26 o
  -2   2   7      681.69      643.79     24.23 o
  -1   2   7     2706.45     2726.32     46.19 o
   0   2   7      328.59      276.79     10.24 o
   1   2   7     1834.67     1793.69     36.19 o
   2   2   7      477.69      467.02     12.96 o
   3   2   7     3961.09     4011.62     31.00 o
   4   2   7      975.53     1038.47     19.31 o
   5   2   7      978.80     1022.04     18.46 o
   6   2   7        3.50        7.48      9.59 o
   7   2   7     4607.68     4966.21     72.75 o
   8   2   7      153.09      142.63     17.43 o
   9   2   7      373.07      404.82     18.39 o
  10   2   7      581.10      610.79     21.52 o
  11   2   7      525.81      499.12     21.79 o
  12   2   7       38.33       38.97     16.52 o
  13   2   7      505.30      486.54     24.02 o
  14   2   7       42.65       31.84     18.10 o
  15   2   7       44.54       32.14     19.72 o
  16   2   7        8.10        0.04     21.30 o
  17   2   7        4.71       -1.09     27.32 o
  18   2   7      113.83      136.29     31.54 o
 -18   3   7       18.81      -12.99     34.58 o
 -17   3   7       64.92       70.58     31.46 o
 -16   3   7       11.29        6.81     29.64 o
 -15   3   7        2.41       13.13     27.49 o
 -14   3   7      235.26      237.22     30.68 o
 -13   3   7      497.85      421.63     22.11 o
 -12   3   7     2047.67     1888.51     49.08 o
 -11   3   7      156.62      146.49     19.70 o
 -10   3   7      191.62      181.16     18.46 o
  -9   3   7      114.43       96.90     13.96 o
  -8   3   7      187.28      169.72     14.09 o
  -7   3   7      971.36      843.04     27.38 o
  -6   3   7     2207.96     2358.52     74.10 o
  -5   3   7     1326.49     1304.41     23.60 o
  -4   3   7     1650.58     1628.63     50.24 o
  -3   3   7       28.04       25.38      5.37 o
  -2   3   7     5071.81     5260.04     80.04 o
  -1   3   7     3728.32     3210.48     76.72 o
   0   3   7       88.85      120.40      8.14 o
   1   3   7     2720.57     2726.83     37.77 o
   2   3   7     1545.81     1510.33     20.68 o
   3   3   7     3019.34     3115.78     60.18 o
   4   3   7        3.49        6.10     10.40 o
   5   3   7       37.85        9.82     11.00 o
   6   3   7      616.97      573.35     15.51 o
   7   3   7       74.14       56.74     10.81 o
   8   3   7      157.58      164.88     16.02 o
   9   3   7        3.43       11.35     15.21 o
  10   3   7      112.32      111.61     17.41 o
  11   3   7      843.39      879.45     27.94 o
  12   3   7      372.24      348.16     19.54 o
  13   3   7       66.40       90.70     17.02 o
  14   3   7        7.37       10.80     20.09 o
  15   3   7       15.52       24.08     20.77 o
  16   3   7       11.38       27.24     23.52 o
  17   3   7      354.13      428.83     31.50 o
  18   3   7      210.65      204.69     30.83 o
 -18   4   7       58.64       72.43     57.40 o
 -17   4   7       30.20       17.82     51.21 o
 -16   4   7      188.15      198.02     33.57 o
 -15   4   7      162.47      179.06     31.50 o
 -14   4   7       38.04       58.64     20.75 o
 -13   4   7      532.13      492.50     27.22 o
 -12   4   7      275.27      274.34     23.14 o
 -11   4   7      354.15      287.66     21.81 o
 -10   4   7      422.03      393.60     26.97 o
  -9   4   7       64.53       36.18     13.64 o
  -8   4   7     1042.05      915.40     29.36 o
  -7   4   7        2.37        2.35     11.92 o
  -6   4   7     1757.49     1791.93     82.70 o
  -5   4   7      548.65      510.66     15.56 o
  -4   4   7     2730.73     2621.75    141.70 o
  -3   4   7        2.20        2.12      7.29 o
  -2   4   7     3353.63     3847.97    104.24 o
  -1   4   7     2285.83     2412.68     74.49 o
   0   4   7     1294.96     1389.32     33.64 o
   1   4   7      970.20      943.38     14.18 o
   2   4   7     5732.33     6219.77    119.00 o
   3   4   7       50.56       52.80     10.79 o
   4   4   7      110.83      125.79     12.10 o
   5   4   7      355.31      306.65     15.07 o
   6   4   7     1230.15     1232.80     21.35 o
   7   4   7       17.96       17.92     11.48 o
   8   4   7      274.03      264.91     17.89 o
   9   4   7       47.40       47.85     15.81 o
  10   4   7      397.41      407.91     22.31 o
  11   4   7      997.73      879.42     28.85 o
  12   4   7       36.15       31.25     19.41 o
  13   4   7      584.97      579.34     28.36 o
  14   4   7      819.51      748.97     31.21 o
  15   4   7       36.04       38.79     22.60 o
  16   4   7       14.74       11.25     24.69 o
  17   4   7       19.70       34.39     27.15 o
 -18   5   7       26.14       54.66     54.91 o
 -17   5   7       89.87       53.21     53.67 o
 -16   5   7        5.71       -9.40     49.61 o
 -15   5   7        0.48       -0.99     29.97 o
 -14   5   7        4.17        7.94     41.58 o
 -13   5   7      873.40      909.92     44.61 o
 -12   5   7      197.12      178.06     21.72 o
 -11   5   7      980.09      917.80     32.81 o
 -10   5   7     1571.08     1594.44     93.47 o
  -9   5   7        3.43       16.74     12.51 o
  -8   5   7      792.14      857.44     42.19 o
  -7   5   7     1860.17     1986.83     57.09 o
  -6   5   7      868.14      931.54     39.83 o
  -5   5   7     1321.44     1414.40     43.38 o
  -4   5   7      143.74      121.43     11.31 o
  -3   5   7     1208.80     1314.95     57.41 o
  -2   5   7      130.27      145.70     17.59 o
  -1   5   7       35.71       29.63      6.68 o
   0   5   7      309.17      332.33     13.23 o
   1   5   7      292.10      272.26     10.94 o
   2   5   7       56.10       57.83      7.36 o
   3   5   7       82.65       94.89      8.83 o
   4   5   7      458.89      478.61     27.85 o
   5   5   7     2080.13     2040.29     64.58 o
   6   5   7        0.46        5.78     12.89 o
   7   5   7      143.94      125.03     13.60 o
   8   5   7       23.94       18.61     15.58 o
   9   5   7      110.66      111.88     17.45 o
  10   5   7        3.68        9.28     17.51 o
  11   5   7     2357.47     2297.87     56.01 o
  12   5   7      129.70      142.71     21.25 o
  13   5   7      268.55      243.94     24.51 o
  14   5   7       80.58       57.35     22.65 o
  15   5   7        0.91       -6.86     23.94 o
  16   5   7        2.30       13.02     25.72 o
  17   5   7      296.68      333.87     39.64 o
 -17   6   7        0.84      -10.68     53.96 o
 -16   6   7      594.12      666.25     48.13 o
 -15   6   7       37.50       92.85     57.85 o
 -14   6   7       92.93      176.78     33.02 o
 -13   6   7       23.44       32.77     23.74 o
 -12   6   7       38.30       25.41     22.08 o
 -11   6   7      145.87       99.76     19.31 o
 -10   6   7      665.03      719.71     44.51 o
  -9   6   7       52.78       63.29     13.47 o
  -8   6   7     2494.34     2706.13    130.64 o
  -7   6   7        9.51        8.78     11.63 o
  -6   6   7      879.95      849.88     32.49 o
  -5   6   7      900.59      823.57     35.60 o
  -4   6   7     1666.53     1675.09     77.47 o
  -3   6   7       15.76       10.95      8.88 o
  -2   6   7      321.75      394.30     31.93 o
  -1   6   7      182.73      187.95     11.54 o
   0   6   7      241.92      211.93      9.51 o
   1   6   7      327.28      313.95     19.17 o
   2   6   7      871.49      859.34     41.07 o
   3   6   7       82.24       81.69     11.48 o
   4   6   7      485.24      478.99     16.57 o
   5   6   7       11.97       19.80     14.56 o
   6   6   7      318.78      302.29     17.79 o
   7   6   7       37.26       40.10     13.37 o
   8   6   7     1471.31     1450.53     58.73 o
   9   6   7        3.78        0.70     17.13 o
  10   6   7       59.72       60.91     18.82 o
  11   6   7       23.56        8.05     19.12 o
  12   6   7       52.04       35.88     20.13 o
  13   6   7       73.16       55.54     22.21 o
  14   6   7      575.71      550.98     30.76 o
  15   6   7      126.59      117.26     26.00 o
  16   6   7       22.94       18.36     33.87 o
 -16   7   7        5.49        9.26     37.19 o
 -15   7   7       17.18       -1.84     45.99 o
 -14   7   7       17.59      -19.35     45.18 o
 -13   7   7      220.39      215.00     36.50 o
 -12   7   7      358.86      420.25     48.10 o
 -11   7   7      705.68      760.98     50.42 o
 -10   7   7      452.27      441.30     28.51 o
  -9   7   7      370.80      344.07     26.00 o
  -8   7   7        2.82       -2.10     19.04 o
  -7   7   7       69.02       63.51     14.28 o
  -6   7   7      335.57      318.38     18.85 o
  -5   7   7     1291.68     1307.53     55.53 o
  -4   7   7        0.02       -7.74     11.39 o
  -3   7   7      727.99      742.91     44.72 o
  -2   7   7        0.66        1.00      9.56 o
  -1   7   7     1185.22     1196.18     71.01 o
   0   7   7       41.41       29.67     11.90 o
   1   7   7     1809.67     1757.55     99.59 o
   2   7   7      677.27      636.75     18.58 o
   3   7   7      783.88      756.01     36.56 o
   4   7   7      839.32      815.63     40.15 o
   5   7   7     1249.62     1064.80     53.95 o
   6   7   7       38.32       24.78     16.45 o
   7   7   7     1592.67     1526.66     49.52 o
   8   7   7      199.73      208.18     19.14 o
   9   7   7      142.19      146.97     19.52 o
  10   7   7        2.44        4.52     18.45 o
  11   7   7      183.76      148.68     21.75 o
  12   7   7       71.13       47.91     20.95 o
  13   7   7       31.61       24.96     22.37 o
  14   7   7       14.41       11.34     24.42 o
  15   7   7        0.43       -9.29     32.93 o
 -15   8   7       71.34       55.58     55.41 o
 -14   8   7       39.68       62.79     50.29 o
 -13   8   7        5.92      -11.09     33.35 o
 -12   8   7        2.08      -14.41     24.49 o
 -11   8   7        4.36       -7.93     22.62 o
 -10   8   7      429.32      416.46     32.86 o
  -9   8   7      668.85      754.56     65.51 o
  -8   8   7       86.09       69.07     20.52 o
  -7   8   7      134.93      133.22     20.97 o
  -6   8   7       98.57       45.52     18.34 o
  -5   8   7       10.88        0.09     16.86 o
  -4   8   7     1130.89     1026.87    194.08 o
  -3   8   7      358.15      370.05     29.52 o
  -2   8   7      398.39      355.36     27.96 o
  -1   8   7        6.33       21.56     20.91 o
   0   8   7      104.47       91.43     22.55 o
   1   8   7      273.70      260.29     26.34 o
   2   8   7     2968.62     2809.97     71.08 o
   3   8   7      304.95      262.44     20.98 o
   4   8   7       76.03       53.72     17.73 o
   5   8   7       50.55       31.92     17.39 o
   6   8   7      142.62      142.47     20.31 o
   7   8   7      137.28      125.55     20.77 o
   8   8   7      189.42      195.68     20.16 o
   9   8   7        0.97        6.30     21.08 o
  10   8   7       68.50       66.68     20.41 o
  11   8   7        0.73       14.53     20.28 o
  12   8   7       69.49       48.02     22.17 o
  13   8   7       29.24       45.57     24.16 o
  14   8   7        7.17        8.29     32.77 o
 -14   9   7        3.80       10.18     53.04 o
 -13   9   7        8.26        6.50     43.13 o
 -12   9   7       23.12       29.01     27.14 o
 -11   9   7       43.21       12.16     25.50 o
 -10   9   7       14.07       17.42     24.72 o
  -9   9   7        7.87       15.67     23.19 o
  -8   9   7       89.24      118.04     23.18 o
  -7   9   7      473.54      485.28     92.07 o
  -6   9   7       97.73      115.43     27.11 o
  -5   9   7      107.18       96.09     26.53 o
  -4   9   7        5.74        3.62     23.98 o
  -3   9   7       15.23       14.34     24.00 o
  -2   9   7      741.43      717.52    116.01 o
  -1   9   7      407.22      399.52     78.53 o
   0   9   7      582.29      537.94     74.52 o
   1   9   7       24.66       24.20     24.03 o
   2   9   7      190.36      171.40     45.54 o
   3   9   7       51.68       56.00     19.18 o
   4   9   7      699.96      679.25     49.49 o
   5   9   7       15.62       16.20     19.30 o
   6   9   7       78.44       56.98     20.67 o
   7   9   7      699.27      672.28     35.00 o
   8   9   7      147.11      116.51     24.04 o
   9   9   7      139.38      127.57     24.70 o
  10   9   7       91.91       87.71     24.90 o
  11   9   7      171.24      193.45     28.27 o
  12   9   7       70.23       83.68     28.07 o
  13   9   7      154.42      171.10     41.94 o
 -12  10   7       43.47       44.57     43.25 o
 -11  10   7       54.16       72.85     34.84 o
 -10  10   7        1.34       13.75     33.31 o
  -9  10   7      139.58      191.06     38.53 o
  -8  10   7       37.12       52.05     29.50 o
  -7  10   7        3.84        8.05     29.43 o
  -6  10   7      158.91      143.78     48.46 o
  -5  10   7      101.90       88.90     28.57 o
  -4  10   7      401.99      428.52     59.59 o
  -3  10   7      341.13      321.41     32.49 o
  -2  10   7       34.35       21.56     25.59 o
  -1  10   7      101.37       92.70     27.56 o
   0  10   7       34.76       29.54     25.55 o
   1  10   7       68.89       67.64     26.90 o
   2  10   7      561.20      532.81     45.28 o
   3  10   7      161.79      187.02     30.35 o
   4  10   7       56.12       50.67     25.46 o
   5  10   7        1.39       -4.16     21.18 o
   6  10   7       35.24       17.57     21.35 o
   7  10   7      259.64      262.39     27.16 o
   8  10   7       45.77       19.26     30.13 o
   9  10   7       50.71       74.24     25.66 o
  10  10   7       46.36       78.98     26.46 o
  11  10   7       48.17       50.23     28.24 o
  12  10   7        3.41        7.96     38.95 o
 -11  11   7      137.84      181.89     42.81 o
 -10  11   7       58.52       83.42     39.22 o
  -9  11   7        0.30       20.66     36.40 o
  -8  11   7      134.74      174.08     36.80 o
  -7  11   7       33.02       63.80     32.67 o
  -6  11   7      157.61      170.35     34.05 o
  -5  11   7        4.55       13.80     28.09 o
  -4  11   7        0.75       19.91     28.31 o
  -3  11   7      152.21      149.11     31.68 o
  -2  11   7      124.03      166.96     31.80 o
  -1  11   7       24.42        6.66     27.11 o
   0  11   7      129.88      134.12     30.00 o
   1  11   7      202.74      219.72     32.27 o
   2  11   7        0.06      -27.26     28.08 o
   3  11   7        4.16        9.74     28.12 o
   4  11   7      154.75      183.00     32.43 o
   5  11   7       36.43       12.10     28.97 o
   6  11   7      341.96      347.56     37.95 o
   7  11   7       11.94        8.54     33.72 o
   8  11   7      260.83      251.96     34.59 o
   9  11   7      103.95      104.40     28.47 o
  10  11   7      192.20      199.67     33.67 o
  -8  12   7       11.87      -13.41     38.61 o
  -7  12   7        0.56      -29.62     37.21 o
  -6  12   7       51.53       62.75     35.88 o
  -5  12   7       43.65       36.63     32.50 o
  -4  12   7       23.78       22.85     32.41 o
  -3  12   7      255.89      337.73     39.66 o
  -2  12   7       82.58       62.79     33.23 o
  -1  12   7        0.05      -12.58     32.26 o
   0  12   7       12.69       14.88     30.81 o
   1  12   7      122.51      141.74     34.25 o
   2  12   7       95.48      101.25     34.40 o
   3  12   7      342.07      394.05     57.42 o
   4  12   7       41.01       25.26     32.35 o
   5  12   7        2.04       19.67     34.32 o
   6  12   7       10.36       37.36     32.83 o
   7  12   7       85.70       72.48     35.83 o
  -4  13   7       48.60       43.44     39.13 o
  -3  13   7      149.24      187.41     45.25 o
  -2  13   7       78.55      123.79     39.48 o
  -1  13   7        0.20        6.59     36.64 o
   0  13   7        8.87        2.38     36.66 o
   1  13   7       84.48      119.45     37.80 o
   2  13   7        0.31       -0.99     36.33 o
   3  13   7        4.70       36.01     36.99 o
 -18   0   8      330.37      413.94     61.15 o
 -16   0   8      735.05      842.20     66.83 o
 -14   0   8       64.58       54.19     28.32 o
 -12   0   8       37.60       19.15     23.85 o
 -10   0   8      199.89      199.57     33.13 o
  -8   0   8      193.88      222.69     23.05 o
  -6   0   8     5249.50     4946.58     76.93 o
  -4   0   8     3195.30     2957.90     43.56 o
  -2   0   8     1820.71     2069.62     87.51 o
   0   0   8     3589.35     4110.88     44.68 o
   2   0   8     6798.75     7584.75     51.72 o
   4   0   8     1393.19     1607.47     26.27 o
   6   0   8        4.86       11.36     20.06 o
   8   0   8     1273.46     1207.30     52.89 o
  10   0   8        0.78        8.41     21.51 o
  12   0   8      697.61      686.58     44.42 o
  14   0   8      557.46      537.49     38.38 o
  16   0   8       78.53      104.23     32.46 o
  18   0   8      397.34      453.32     43.44 o
 -19   1   8      109.11       82.68     38.26 o
 -18   1   8        7.49        9.71     34.05 o
 -17   1   8       23.47        0.18     32.39 o
 -16   1   8       10.34        5.83     29.90 o
 -15   1   8      219.60      173.15     31.47 o
 -14   1   8      459.55      382.52     28.37 o
 -13   1   8     1410.17     1146.71     41.93 o
 -12   1   8       62.47       37.80     17.86 o
 -11   1   8      122.12       71.49     16.77 o
 -10   1   8       65.88       31.16     16.83 o
  -9   1   8       12.11        9.20     15.33 o
  -8   1   8       96.30       61.88     15.36 o
  -7   1   8     2555.17     2246.18     94.90 o
  -6   1   8      454.13      366.61     29.59 o
  -5   1   8      456.03      442.70     19.50 o
  -4   1   8      112.16      102.95     10.13 o
  -3   1   8      175.97      162.19      6.21 o
  -2   1   8      223.96      188.70      8.31 o
  -1   1   8       18.52        7.38      3.81 o
   0   1   8     1310.70     1542.86     34.33 o
   1   1   8      743.66      766.00     11.17 o
   2   1   8       39.28       29.78      7.28 o
   3   1   8      316.26      332.22     12.78 o
   4   1   8      732.47      742.88     16.07 o
   5   1   8     3317.41     3362.21     29.59 o
   6   1   8      311.37      315.71     13.79 o
   7   1   8       99.17       88.94      9.43 o
   8   1   8      264.78      260.26     21.70 o
   9   1   8      740.10      798.11     27.32 o
  10   1   8        2.05       -7.33     15.74 o
  11   1   8     2154.79     2166.26     40.25 o
  12   1   8      166.06      165.58     19.22 o
  13   1   8      226.27      220.41     21.05 o
  14   1   8        1.22       19.39     19.15 o
  15   1   8       75.73      133.54     22.34 o
  16   1   8        2.88        4.37     21.22 o
  17   1   8      321.11      335.86     28.95 o
  18   1   8       73.43       69.70     27.18 o
 -19   2   8       12.20       11.01     39.44 o
 -18   2   8      120.76      107.10     35.84 o
 -17   2   8       37.79       38.58     32.37 o
 -16   2   8       44.73       60.27     30.16 o
 -15   2   8       12.45       24.51     26.53 o
 -14   2   8       66.73       71.97     19.92 o
 -13   2   8      330.24      262.89     27.62 o
 -12   2   8      226.25      226.50     19.05 o
 -11   2   8       62.63      101.47     18.65 o
 -10   2   8     1780.14     1643.01     75.03 o
  -9   2   8      612.93      655.24     35.96 o
  -8   2   8     1307.94     1188.42     34.08 o
  -7   2   8       30.77        5.40     11.12 o
  -6   2   8     2067.40     2097.79     62.36 o
  -5   2   8      548.85      491.76     15.15 o
  -4   2   8     2965.82     2672.22    111.86 o
  -3   2   8     3408.33     3390.86     39.61 o
  -2   2   8     4659.78     5144.75     51.39 o
  -1   2   8       32.21       56.37      7.10 o
   0   2   8    13501.76    14243.36    133.70 o
   1   2   8     6673.11     7263.75     44.67 o
   2   2   8     2461.04     2169.05     45.27 o
   3   2   8     3455.86     3437.33     53.33 o
   4   2   8       97.60       99.81     11.24 o
   5   2   8      172.55      162.71     12.49 o
   6   2   8      684.15      617.17     16.86 o
   7   2   8        9.98       17.43     11.06 o
   8   2   8     1918.18     1990.79     38.18 o
   9   2   8      941.82      969.43     25.80 o
  10   2   8       59.22       74.70     19.03 o
  11   2   8       51.72       54.31     19.10 o
  12   2   8       11.51       19.92     20.09 o
  13   2   8       15.57       15.30     18.00 o
  14   2   8       62.09       49.27     19.71 o
  15   2   8        1.82       14.83     19.66 o
  16   2   8        2.07       19.98     25.98 o
  17   2   8      542.28      502.28     36.78 o
  18   2   8        3.35        7.26     31.36 o
 -18   3   8       31.21       28.92     36.22 o
 -17   3   8       16.21       14.52     31.57 o
 -16   3   8       87.05       73.94     30.90 o
 -15   3   8      100.67      115.29     30.05 o
 -14   3   8      330.22      283.72     31.48 o
 -13   3   8      625.91      596.52     38.26 o
 -12   3   8      457.27      437.98     28.73 o
 -11   3   8        7.22        6.93     17.50 o
 -10   3   8        0.77        0.43     16.69 o
  -9   3   8      603.97      621.07     23.65 o
  -8   3   8     2113.53     1997.63     73.34 o
  -7   3   8     2179.26     2248.38     49.48 o
  -6   3   8      167.82      161.61     12.73 o
  -5   3   8        8.19       12.04     10.16 o
  -4   3   8      375.55      377.52     16.09 o
  -3   3   8      396.86      397.38     12.63 o
  -2   3   8     1764.59     1504.54     47.62 o
  -1   3   8     1627.54     1437.67     44.57 o
   0   3   8      264.96      237.78      9.78 o
   1   3   8      144.46      169.04     11.02 o
   2   3   8        9.25        5.84      9.02 o
   3   3   8       84.54       89.86     11.38 o
   4   3   8     6358.76     6492.70    147.94 o
   5   3   8      433.81      423.01     15.96 o
   6   3   8       14.16       11.77     12.32 o
   7   3   8        3.86       -2.69     11.79 o
   8   3   8      791.56      763.32     32.05 o
   9   3   8        0.77       -0.05     15.22 o
  10   3   8      565.87      529.14     23.06 o
  11   3   8     1342.64     1204.03     31.70 o
  12   3   8      269.49      294.83     22.91 o
  13   3   8        1.79       25.48     19.69 o
  14   3   8        9.48       19.38     20.25 o
  15   3   8       71.69       96.90     23.26 o
  16   3   8       62.60       81.69     24.53 o
  17   3   8      293.95      342.32     31.16 o
 -18   4   8        1.92       44.20     57.60 o
 -17   4   8      184.78      184.26     56.44 o
 -16   4   8       87.50       91.48     32.41 o
 -15   4   8      187.52      183.79     31.62 o
 -14   4   8      235.34      246.11     26.74 o
 -13   4   8      277.24      260.27     23.96 o
 -12   4   8      188.67      177.09     22.82 o
 -11   4   8       70.02       39.43     18.90 o
 -10   4   8     1565.27     1410.88     33.44 o
  -9   4   8      267.69      229.43     16.80 o
  -8   4   8      258.12      237.28     16.01 o
  -7   4   8      854.20      869.29     26.69 o
  -6   4   8     2974.47     2906.05    143.14 o
  -5   4   8      625.43      584.48     29.53 o
  -4   4   8       45.48       33.98      6.45 o
  -3   4   8     2616.46     2419.03    109.00 o
  -2   4   8      755.24      859.07     31.33 o
  -1   4   8      198.99      174.87      6.81 o
   0   4   8     2285.68     2204.51     47.66 o
   1   4   8     3920.59     3721.77     81.05 o
   2   4   8      181.54      160.57     12.36 o
   3   4   8     2989.61     3037.19     70.86 o
   4   4   8      143.00      136.36     12.74 o
   5   4   8      187.17      150.03     13.83 o
   6   4   8     1299.21     1283.87     24.68 o
   7   4   8     1489.66     1554.76     36.36 o
   8   4   8        1.38        1.08     15.22 o
   9   4   8       12.84       16.56     16.45 o
  10   4   8      118.76      127.33     18.97 o
  11   4   8       18.03       33.95     20.62 o
  12   4   8       55.50       51.17     19.97 o
  13   4   8      415.89      426.70     26.44 o
  14   4   8       28.23       38.80     21.36 o
  15   4   8      445.07      470.13     29.97 o
  16   4   8        0.33       -5.47     24.78 o
  17   4   8        0.39       15.89     26.70 o
 -17   5   8        0.01       17.28     52.14 o
 -16   5   8        1.43        7.65     45.90 o
 -15   5   8        2.65      -15.69     44.39 o
 -14   5   8      641.61      675.64    120.54 o
 -13   5   8      160.05      201.87     23.77 o
 -12   5   8      973.92      961.97     44.68 o
 -11   5   8        1.26        7.71     15.87 o
 -10   5   8      267.69      246.18     20.52 o
  -9   5   8       74.39       60.45     13.01 o
  -8   5   8      584.42      582.01     25.09 o
  -7   5   8      328.44      300.60     22.29 o
  -6   5   8     2779.46     2539.01     80.09 o
  -5   5   8      856.20      826.45     40.34 o
  -4   5   8      168.88      184.81     21.68 o
  -3   5   8       34.56       36.08      8.36 o
  -2   5   8      185.52      149.45     15.49 o
  -1   5   8      248.44      250.17     13.83 o
   0   5   8       85.14      100.25      7.30 o
   1   5   8        8.73        5.94      6.87 o
   2   5   8       13.64       13.85      8.65 o
   3   5   8       16.31       19.52      8.73 o
   4   5   8       79.29       71.64     12.86 o
   5   5   8      139.81      116.23     13.99 o
   6   5   8      219.49      193.02     15.56 o
   7   5   8      126.66      101.86     15.01 o
   8   5   8       25.19        6.29     18.23 o
   9   5   8      781.41      716.49     41.57 o
  10   5   8     2083.91     1892.52     38.07 o
  11   5   8      195.50      211.53     22.05 o
  12   5   8     1112.59     1105.12     33.54 o
  13   5   8       40.63       49.07     21.59 o
  14   5   8        4.61       19.37     23.26 o
  15   5   8        0.14        3.20     23.99 o
  16   5   8      193.31      164.16     27.85 o
 -17   6   8      432.48      488.55     70.21 o
 -16   6   8        2.57       29.40     52.21 o
 -15   6   8      133.12      123.26     50.48 o
 -14   6   8       61.65       24.49     45.15 o
 -13   6   8       29.36       52.88     31.18 o
 -12   6   8       14.67       17.91     28.51 o
 -11   6   8      419.87      445.88     35.93 o
 -10   6   8      125.01      125.39     17.57 o
  -9   6   8       34.39       37.34     13.18 o
  -8   6   8      150.55      125.86     13.56 o
  -7   6   8      354.33      307.12     19.22 o
  -6   6   8       34.02       33.93     10.66 o
  -5   6   8      563.06      573.59     26.74 o
  -4   6   8       19.58       22.24     13.61 o
  -3   6   8      267.53      264.50     27.43 o
  -2   6   8      640.73      581.74     43.47 o
  -1   6   8       43.97       41.59     10.51 o
   0   6   8      223.37      229.03     12.76 o
   1   6   8      872.56      876.06     30.66 o
   2   6   8       10.76       11.02      9.83 o
   3   6   8      481.10      452.28     21.50 o
   4   6   8      321.23      322.09     17.49 o
   5   6   8      899.57      873.90     27.20 o
   6   6   8       46.69       49.47     14.61 o
   7   6   8     1232.15     1192.47     32.35 o
   8   6   8      218.49      194.15     21.81 o
   9   6   8      836.90      826.14     45.60 o
  10   6   8       26.99       20.37     18.81 o
  11   6   8        2.83      -13.92     19.39 o
  12   6   8      203.21      184.29     22.89 o
  13   6   8      456.34      451.71     28.99 o
  14   6   8        9.87       23.20     24.08 o
  15   6   8      167.10      150.51     27.49 o
  16   6   8        0.83        6.49     26.61 o
 -16   7   8       13.14       40.99     52.65 o
 -15   7   8        2.01        2.44     46.97 o
 -14   7   8      206.02      213.22     50.70 o
 -13   7   8       14.16       11.34     33.10 o
 -12   7   8      204.73      186.52     26.22 o
 -11   7   8       33.79       32.32     22.56 o
 -10   7   8       98.04       89.53     22.91 o
  -9   7   8     1038.52      970.92     56.24 o
  -8   7   8      302.46      319.28     29.04 o
  -7   7   8      106.34       85.01     15.55 o
  -6   7   8     2173.43     2392.83     89.11 o
  -5   7   8       22.81       23.16     13.62 o
  -4   7   8      147.70      107.96     17.01 o
  -3   7   8      410.95      390.59     26.50 o
  -2   7   8      744.34      709.60     47.29 o
  -1   7   8       90.39       75.15     20.88 o
   0   7   8      326.24      323.81     22.19 o
   1   7   8      352.25      313.04     19.98 o
   2   7   8      142.23      136.89     21.62 o
   3   7   8      162.11      161.78     18.66 o
   4   7   8     1832.22     1584.29     42.58 o
   5   7   8        8.79       15.59     14.86 o
   6   7   8      593.32      573.05     25.11 o
   7   7   8        9.29        6.77     15.99 o
   8   7   8      133.28      148.10     21.81 o
   9   7   8       28.51       26.05     20.71 o
  10   7   8      401.02      332.21     26.73 o
  11   7   8      204.56      186.38     23.15 o
  12   7   8      124.59       92.34     25.02 o
  13   7   8        3.03      -21.75     22.93 o
  14   7   8      137.61      123.74     26.68 o
  15   7   8        6.16        0.93     26.52 o
 -15   8   8        0.63      -18.19     53.00 o
 -14   8   8       42.21       22.89     48.38 o
 -13   8   8       19.83       16.09     34.48 o
 -12   8   8       19.04        5.16     25.06 o
 -11   8   8       15.68       -0.57     23.35 o
 -10   8   8        0.89       10.33     22.64 o
  -9   8   8       29.43       32.71     22.26 o
  -8   8   8       73.18       60.85     23.38 o
  -7   8   8       91.14       89.42     20.85 o
  -6   8   8       82.93       85.98     19.59 o
  -5   8   8       66.48       43.09     17.78 o
  -4   8   8      372.99      382.16     31.26 o
  -3   8   8      521.21      477.55     36.52 o
  -2   8   8       27.24        4.44     22.28 o
  -1   8   8       30.74       15.40     21.56 o
   0   8   8      265.31      204.45     25.86 o
   1   8   8     1193.13     1194.84    180.70 o
   2   8   8      542.69      507.17     37.23 o
   3   8   8     1329.56     1182.55     39.46 o
   4   8   8        0.38       -8.99     17.57 o
   5   8   8        7.87       -0.52     17.62 o
   6   8   8       23.90       28.96     17.19 o
   7   8   8      540.57      522.35     31.79 o
   8   8   8        6.42        9.21     20.54 o
   9   8   8      173.07      181.25     24.69 o
  10   8   8        4.38       30.28     22.97 o
  11   8   8      142.04      133.92     25.58 o
  12   8   8       11.20        2.55     25.22 o
  13   8   8        5.56        9.98     27.14 o
  14   8   8      386.53      417.51     36.31 o
 -14   9   8       41.52       20.56     49.93 o
 -13   9   8      115.10      134.92     34.71 o
 -12   9   8       35.09       43.54     27.34 o
 -11   9   8       25.18       10.77     25.95 o
 -10   9   8       17.15       25.80     24.38 o
  -9   9   8      187.92      178.61     25.83 o
  -8   9   8       97.99      137.78     31.84 o
  -7   9   8      375.06      363.48     70.45 o
  -6   9   8      564.28      561.46     74.20 o
  -5   9   8      183.53      182.98     28.88 o
  -4   9   8        4.10      -11.57     25.42 o
  -3   9   8      302.27      300.12     44.19 o
  -2   9   8      538.73      556.47     94.93 o
  -1   9   8     1006.31     1060.11    193.51 o
   0   9   8       81.03       79.49     24.70 o
   1   9   8      402.98      367.81     31.52 o
   2   9   8        3.66        6.42     24.09 o
   3   9   8      581.83      503.04     31.60 o
   4   9   8       95.10       94.58     20.61 o
   5   9   8      515.89      443.54     31.90 o
   6   9   8      380.32      331.38     25.96 o
   7   9   8       29.65       24.50     19.29 o
   8   9   8       15.42       39.75     22.86 o
   9   9   8       20.70       33.50     24.04 o
  10   9   8       56.95       69.78     25.29 o
  11   9   8      190.08      169.39     27.65 o
  12   9   8       94.68      107.48     28.78 o
  13   9   8        2.00       12.29     28.87 o
 -12  10   8        1.25      -23.90     35.07 o
 -11  10   8       78.50       94.95     37.20 o
 -10  10   8       80.79      132.61     35.88 o
  -9  10   8       52.45       51.27     33.10 o
  -8  10   8      140.13      192.95     32.73 o
  -7  10   8      183.45      243.27     33.48 o
  -6  10   8        2.94        9.56     28.53 o
  -5  10   8        7.08       -5.78     26.41 o
  -4  10   8        1.54       -1.00     26.67 o
  -3  10   8       49.93       51.68     26.48 o
  -2  10   8      132.96      121.28     28.41 o
  -1  10   8        3.82       -2.82     24.81 o
   0  10   8      268.53      300.36     58.76 o
   1  10   8       65.02       59.85     27.39 o
   2  10   8      355.29      416.99     58.25 o
   3  10   8      535.86      562.03     54.98 o
   4  10   8        0.77       18.79     27.85 o
   5  10   8       43.72       48.19     22.15 o
   6  10   8      389.05      315.54     32.22 o
   7  10   8       71.74       76.91     21.67 o
   8  10   8      150.66      155.58     26.32 o
   9  10   8       69.52       86.06     26.32 o
  10  10   8        6.45       -1.83     26.43 o
  11  10   8       75.82       81.34     30.38 o
 -10  11   8       20.11       51.07     39.29 o
  -9  11   8      154.74      199.78     40.40 o
  -8  11   8        1.98       14.37     34.30 o
  -7  11   8      413.90      540.29     73.01 o
  -6  11   8       50.33       47.85     31.79 o
  -5  11   8       79.69      126.29     31.61 o
  -4  11   8        0.31       10.67     28.44 o
  -3  11   8       51.60       50.44     28.80 o
  -2  11   8        1.43        9.88     26.03 o
  -1  11   8      253.27      272.32     34.04 o
   0  11   8      162.89      118.96     43.49 o
   1  11   8        0.90        5.40     28.54 o
   2  11   8       79.46       56.83     51.92 o
   3  11   8        9.55       14.67     29.52 o
   4  11   8       27.36       28.36     30.69 o
   5  11   8      257.13      274.34     35.80 o
   6  11   8      108.06      102.44     33.09 o
   7  11   8       28.46       34.53     24.84 o
   8  11   8      111.78      153.18     28.91 o
   9  11   8       25.08       47.73     35.60 o
  -8  12   8        6.23       25.99     37.77 o
  -7  12   8       19.95       24.33     36.02 o
  -6  12   8       73.19      110.60     42.70 o
  -5  12   8        3.50        3.26     34.71 o
  -4  12   8       35.02       47.97     33.00 o
  -3  12   8       10.65       25.17     32.93 o
  -2  12   8       27.13       34.11     33.26 o
  -1  12   8        0.35      -11.55     32.13 o
   0  12   8        0.76        8.20     31.99 o
   1  12   8        1.29      -17.49     32.07 o
   2  12   8      277.28      333.98     38.44 o
   3  12   8       49.83       40.87     33.06 o
   4  12   8      115.80      129.20     36.44 o
   5  12   8        0.81       13.64     33.62 o
   6  12   8       77.63       85.80     43.70 o
   7  12   8       88.33       96.59     48.33 o
  -2  13   8      154.11      184.00     39.31 o
  -1  13   8       27.11       61.19     36.92 o
   0  13   8       13.04       32.36     36.95 o
   1  13   8        1.80      -12.07     35.66 o
 -19   0   9       71.32       51.56     55.74 o
 -17   0   9      541.00      525.10     60.81 o
 -15   0   9        1.17        7.93     38.91 o
 -13   0   9       53.90       31.24     27.55 o
 -11   0   9      172.01      228.20     27.84 o
  -9   0   9      673.40      570.72     30.18 o
  -7   0   9        6.04       38.89     18.25 o
  -5   0   9     4929.72     5169.03     78.61 o
  -3   0   9     8626.59     9083.25     57.11 o
  -1   0   9     6396.34     6744.25    227.43 o
   1   0   9     3250.89     3453.10     33.24 o
   3   0   9       68.63       62.82     11.50 o
   5   0   9       10.43       15.04     16.55 o
   7   0   9     4983.30     5302.37     96.41 o
   9   0   9      102.88      141.81     36.26 o
  11   0   9       12.90       -3.58     36.41 o
  13   0   9      950.50     1038.85     44.36 o
  15   0   9       83.88       63.08     30.19 o
  17   0   9        0.27       18.53     48.65 o
 -19   1   9        0.10       -2.14     37.97 o
 -18   1   9       34.66       64.38     35.16 o
 -17   1   9       13.93       12.26     31.75 o
 -16   1   9      134.00      114.61     32.77 o
 -15   1   9      197.65      161.02     31.58 o
 -14   1   9     1397.97     1456.21    102.22 o
 -13   1   9      153.87      135.21     20.24 o
 -12   1   9     1361.71     1269.77     73.34 o
 -11   1   9        9.26       10.76     17.42 o
 -10   1   9        0.87       -6.17     17.81 o
  -9   1   9     1423.27     1381.93     36.76 o
  -8   1   9      914.07      882.25     26.05 o
  -7   1   9      680.21      648.72     30.58 o
  -6   1   9     1305.26     1178.52     37.11 o
  -5   1   9      392.85      327.62     13.71 o
  -4   1   9     1606.98     1448.59     47.05 o
  -3   1   9       90.84       89.77      6.23 o
  -2   1   9     1183.89      984.01     21.64 o
  -1   1   9      922.57      848.13     48.45 o
   0   1   9      215.75      338.83     10.71 o
   1   1   9        0.05        4.06      5.85 o
   2   1   9      572.55      636.63     12.24 o
   3   1   9       52.92       64.31     10.70 o
   4   1   9      505.74      431.80     14.46 o
   5   1   9      345.22      327.27     14.30 o
   6   1   9     3552.55     3748.62     43.37 o
   7   1   9      440.99      445.77     21.46 o
   8   1   9      614.43      622.93     30.40 o
   9   1   9      968.74     1000.13     37.23 o
  10   1   9     1161.73     1074.09     39.80 o
  11   1   9      316.91      308.35     24.01 o
  12   1   9        5.18       17.04     20.90 o
  13   1   9       68.54       58.93     22.03 o
  14   1   9       41.80       56.23     23.03 o
  15   1   9       17.43       29.00     24.88 o
  16   1   9      542.13      574.65     35.58 o
  17   1   9        0.25        7.88     28.93 o
 -18   2   9       71.57       63.63     36.99 o
 -17   2   9       32.19       31.81     32.55 o
 -16   2   9       23.02       27.00     30.98 o
 -15   2   9       12.82       46.09     29.17 o
 -14   2   9       41.15       36.95     19.99 o
 -13   2   9      334.13      311.40     32.69 o
 -12   2   9       20.91       22.02     19.14 o
 -11   2   9      359.82      313.53     26.85 o
 -10   2   9      464.29      436.43     42.88 o
  -9   2   9      239.06      207.79     18.98 o
  -8   2   9       52.84       53.17     13.36 o
  -7   2   9       76.86       42.24     12.89 o
  -6   2   9      136.89      102.68     12.60 o
  -5   2   9     5333.29     5068.75    156.35 o
  -4   2   9      670.80      649.60     24.18 o
  -3   2   9     4366.81     4327.33    116.51 o
  -2   2   9     2125.21     2204.89     18.87 o
  -1   2   9      590.40      705.73     12.75 o
   0   2   9    13599.12    15699.64    327.89 o
   1   2   9     5218.29     5553.94     78.31 o
   2   2   9      454.98      440.26     13.74 o
   3   2   9     3676.56     3882.56     53.21 o
   4   2   9      470.17      465.33     15.77 o
   5   2   9     2612.97     2677.86     66.59 o
   6   2   9     2997.49     3056.51     57.94 o
   7   2   9     1419.92     1413.68     44.76 o
   8   2   9      221.05      224.32     20.09 o
   9   2   9      251.45      299.87     22.37 o
  10   2   9     1142.08     1133.92     29.11 o
  11   2   9      451.26      421.00     22.89 o
  12   2   9       74.31       59.23     18.82 o
  13   2   9      462.32      468.40     28.99 o
  14   2   9      297.27      306.98     28.45 o
  15   2   9        6.73       32.80     24.98 o
  16   2   9        1.34       28.41     23.62 o
  17   2   9       19.18       53.49     29.89 o
 -18   3   9      148.89      132.53     38.96 o
 -17   3   9        6.51       -5.53     32.28 o
 -16   3   9        0.18       -6.74     29.72 o
 -15   3   9        9.46        6.74     27.77 o
 -14   3   9      350.45      302.84     26.66 o
 -13   3   9      628.28      594.82     30.52 o
 -12   3   9        2.67       -3.93     19.43 o
 -11   3   9      259.02      242.09     21.89 o
 -10   3   9      144.69      136.26     19.42 o
  -9   3   9       33.74       27.72     13.86 o
  -8   3   9      582.63      513.64     19.07 o
  -7   3   9     1611.33     1523.15     51.10 o
  -6   3   9      194.17      124.01     13.00 o
  -5   3   9       39.09       49.93     11.10 o
  -4   3   9       52.16       60.90     11.57 o
  -3   3   9        7.25        1.74      4.14 o
  -2   3   9     2188.54     2078.11     81.90 o
  -1   3   9     3425.60     3179.13     43.96 o
   0   3   9      182.37      138.62      9.21 o
   1   3   9        0.14       -5.39      9.30 o
   2   3   9       31.68       49.44     10.52 o
   3   3   9     1862.35     1922.06     25.68 o
   4   3   9     4518.29     4665.20     98.41 o
   5   3   9     2511.49     2542.07     68.65 o
   6   3   9        2.74       -0.36     12.82 o
   7   3   9       49.85       26.73     13.58 o
   8   3   9       98.95      119.06     19.35 o
   9   3   9      339.62      343.63     23.81 o
  10   3   9       25.37       32.57     17.28 o
  11   3   9      478.67      463.44     24.48 o
  12   3   9     1579.23     1486.80     46.07 o
  13   3   9       12.95       20.53     20.25 o
  14   3   9        6.67       20.40     21.30 o
  15   3   9      104.47       91.77     22.86 o
  16   3   9      117.64      154.65     26.40 o
  17   3   9      293.02      346.08     32.05 o
 -18   4   9      200.36      212.30     63.52 o
 -17   4   9        2.98      -15.48     49.76 o
 -16   4   9      187.65      219.97     36.11 o
 -15   4   9      344.35      333.18     35.65 o
 -14   4   9        1.65        9.37     21.86 o
 -13   4   9      199.05      210.99     25.08 o
 -12   4   9      609.20      600.00     37.90 o
 -11   4   9      101.27       76.25     20.37 o
 -10   4   9      598.61      619.89     28.01 o
  -9   4   9      481.79      414.47     19.70 o
  -8   4   9      122.00      115.72     15.57 o
  -7   4   9      419.95      446.38     18.09 o
  -6   4   9     2300.50     2306.02     89.27 o
  -5   4   9     1207.16     1305.72     44.16 o
  -4   4   9     2013.81     1960.43     91.63 o
  -3   4   9        0.81        0.44      4.95 o
  -2   4   9      792.12      822.27     15.01 o
  -1   4   9     1403.56     1655.52     43.50 o
   0   4   9        4.73       -0.48      8.44 o
   1   4   9     1527.50     1533.96     33.99 o
   2   4   9     2876.21     2833.69     52.56 o
   3   4   9      582.83      580.20     17.53 o
   4   4   9       38.58       43.97     11.86 o
   5   4   9      102.84      135.22     14.35 o
   6   4   9      132.92      109.52     14.67 o
   7   4   9      235.24      229.73     16.57 o
   8   4   9       22.30       14.96     18.14 o
   9   4   9      211.49      200.70     22.31 o
  10   4   9       89.46       56.60     18.55 o
  11   4   9       81.55       51.55     19.55 o
  12   4   9      676.40      711.64     39.61 o
  13   4   9      340.98      328.69     25.55 o
  14   4   9       60.21       53.41     22.90 o
  15   4   9        0.66       30.60     23.85 o
  16   4   9        0.21      -10.34     26.28 o
  17   4   9       30.42       48.89     28.07 o
 -17   5   9      122.23       98.58     55.04 o
 -16   5   9       39.60       15.58     48.11 o
 -15   5   9      735.68      801.20     67.50 o
 -14   5   9      132.50      145.76     33.85 o
 -13   5   9      575.11      693.66     55.05 o
 -12   5   9      188.33      229.72     33.59 o
 -11   5   9      190.44      211.52     19.60 o
 -10   5   9      154.36      183.99     15.74 o
  -9   5   9     1873.84     1808.38    115.52 o
  -8   5   9      682.13      687.03     37.02 o
  -7   5   9        3.23        0.03     11.39 o
  -6   5   9       98.58       59.98     13.41 o
  -5   5   9        6.09       -0.28     12.05 o
  -4   5   9       52.43       42.41     10.04 o
  -3   5   9     1916.40     1781.76     25.43 o
  -2   5   9      373.91      350.76     16.60 o
  -1   5   9        4.10        7.52      8.72 o
   0   5   9       37.40       21.50      9.02 o
   1   5   9      366.90      381.43     20.57 o
   2   5   9      259.54      228.54     12.30 o
   3   5   9      738.82      733.07     16.46 o
   4   5   9        2.27        7.07     12.47 o
   5   5   9      747.00      741.37     31.06 o
   6   5   9     1484.97     1422.32     38.10 o
   7   5   9       29.25       15.10     14.05 o
   8   5   9        2.64       -1.70     18.75 o
   9   5   9      123.34       98.01     22.08 o
  10   5   9      152.00      128.32     23.18 o
  11   5   9     1086.58     1016.34     37.94 o
  12   5   9       41.31       33.92     20.87 o
  13   5   9        0.07        7.71     21.77 o
  14   5   9       52.63       55.88     22.86 o
  15   5   9      425.51      396.15     33.08 o
  16   5   9       54.61       87.73     27.73 o
 -16   6   9      380.93      417.02     65.63 o
 -15   6   9       13.80       38.67     49.77 o
 -14   6   9        6.86        7.42     33.76 o
 -13   6   9      143.10      154.24     32.97 o
 -12   6   9      699.12      667.39     39.25 o
 -11   6   9      128.77      125.99     24.21 o
 -10   6   9      339.19      326.86     20.71 o
  -9   6   9        5.41       11.76     14.93 o
  -8   6   9       40.98       31.39     15.10 o
  -7   6   9       16.79       12.63     14.10 o
  -6   6   9      618.50      582.50     23.99 o
  -5   6   9      350.31      350.80     21.04 o
  -4   6   9      672.88      636.27     43.78 o
  -3   6   9      107.04       92.81     14.71 o
  -2   6   9       83.35       75.75     14.14 o
  -1   6   9      210.84      184.82     13.26 o
   0   6   9      470.56      448.60     20.73 o
   1   6   9      561.29      557.71     40.66 o
   2   6   9     1200.08     1159.26     48.15 o
   3   6   9       10.83        2.01     13.61 o
   4   6   9     1505.38     1488.69     86.85 o
   5   6   9      527.58      461.87     20.36 o
   6   6   9      186.43      152.51     16.46 o
   7   6   9      254.90      232.85     18.30 o
   8   6   9     1376.49     1370.73     72.62 o
   9   6   9       11.42        8.75     20.67 o
  10   6   9        5.30      -20.48     22.65 o
  11   6   9        0.22        1.77     22.75 o
  12   6   9       84.44       40.75     24.85 o
  13   6   9       24.88        1.24     27.21 o
  14   6   9      521.77      495.33     31.45 o
  15   6   9        9.55       25.31     24.59 o
 -16   7   9       10.76        8.87     52.79 o
 -15   7   9       86.59      151.86     54.00 o
 -14   7   9        9.33       -3.62     34.19 o
 -13   7   9       76.51       62.07     33.59 o
 -12   7   9       19.89       34.46     24.14 o
 -11   7   9       44.08       20.71     22.72 o
 -10   7   9       56.05       81.41     23.19 o
  -9   7   9     1352.49     1295.22     90.30 o
  -8   7   9      316.83      338.59     25.22 o
  -7   7   9     1144.72     1208.30     64.67 o
  -6   7   9      187.86      154.67     16.06 o
  -5   7   9      290.05      279.36     24.67 o
  -4   7   9      522.24      478.73     33.69 o
  -3   7   9     1080.65     1106.37     68.43 o
  -2   7   9       56.48       40.30     20.28 o
  -1   7   9      583.32      588.41     61.07 o
   0   7   9        0.50       -3.25     15.23 o
   1   7   9       69.05       58.95     16.70 o
   2   7   9      291.97      291.40     20.83 o
   3   7   9       34.54        9.84     16.42 o
   4   7   9      342.87      336.58     20.36 o
   5   7   9      375.87      352.58     20.07 o
   6   7   9      393.92      324.90     20.60 o
   7   7   9      404.06      402.27     24.51 o
   8   7   9       57.48       72.29     20.97 o
   9   7   9      889.76      911.82     38.07 o
  10   7   9      121.19      115.79     23.99 o
  11   7   9      125.95      156.89     26.26 o
  12   7   9       42.44       32.83     26.08 o
  13   7   9       42.88       34.10     28.57 o
  14   7   9      121.18       93.56     30.13 o
  15   7   9      108.01      119.24     33.86 o
 -15   8   9       28.75       20.94     55.85 o
 -14   8   9       27.45      -16.50     49.24 o
 -13   8   9        0.37      -31.70     33.34 o
 -12   8   9        2.46       16.19     26.15 o
 -11   8   9       37.89       41.91     24.43 o
 -10   8   9       50.42       38.36     23.75 o
  -9   8   9        2.26        1.27     21.54 o
  -8   8   9       45.11       33.20     21.35 o
  -7   8   9       84.86       87.08     21.32 o
  -6   8   9       85.71       82.36     19.60 o
  -5   8   9       22.91       21.33     24.69 o
  -4   8   9      188.31      203.82     27.96 o
  -3   8   9       77.74       51.62     23.17 o
  -2   8   9      122.83       78.86     24.49 o
  -1   8   9        1.67        1.48     23.02 o
   0   8   9     1282.47     1273.53    153.08 o
   1   8   9     1193.65     1162.98     74.38 o
   2   8   9      653.25      619.39     55.30 o
   3   8   9        2.66       -5.00     17.32 o
   4   8   9        0.64       -3.84     18.10 o
   5   8   9       10.37        3.89     16.75 o
   6   8   9      694.22      679.54     54.22 o
   7   8   9      176.28      166.31     20.79 o
   8   8   9     1171.73     1073.06     45.41 o
   9   8   9      193.72      159.64     24.87 o
  10   8   9        1.44       -1.86     23.09 o
  11   8   9        4.65        9.37     24.69 o
  12   8   9        4.69      -13.94     25.76 o
  13   8   9       16.71       11.91     28.04 o
  14   8   9        0.75       14.47     31.66 o
 -13   9   9      130.21      168.00     32.14 o
 -12   9   9      214.52      267.48     32.17 o
 -11   9   9        0.10       15.65     25.69 o
 -10   9   9        0.25        5.47     25.15 o
  -9   9   9        3.76       -5.20     35.04 o
  -8   9   9      692.14      697.95     69.36 o
  -7   9   9      178.48      189.37     32.79 o
  -6   9   9      143.79      113.27     28.99 o
  -5   9   9      226.09      187.78     32.35 o
  -4   9   9        3.16      -26.09     26.18 o
  -3   9   9      208.63      208.13     30.94 o
  -2   9   9     1236.30     1221.24    224.01 o
  -1   9   9      277.88      248.59     54.48 o
   0   9   9      388.01      401.18     44.01 o
   1   9   9        2.42       12.08     26.52 o
   2   9   9        4.20        2.33     23.86 o
   3   9   9      419.91      350.41     24.91 o
   4   9   9      380.63      369.01     32.80 o
   5   9   9        5.62       34.30     18.53 o
   6   9   9       88.48      107.12     20.36 o
   7   9   9       51.59       60.65     20.01 o
   8   9   9        8.90       36.53     23.84 o
   9   9   9      141.48      136.18     26.37 o
  10   9   9       39.73       46.16     25.59 o
  11   9   9       11.98        1.82     26.78 o
  12   9   9       25.42       15.88     26.89 o
 -12  10   9       27.80       -0.46     39.24 o
 -11  10   9      105.15      158.03     39.79 o
 -10  10   9      181.21      263.95     63.52 o
  -9  10   9       65.74       70.42     35.04 o
  -8  10   9      194.23      213.06     36.59 o
  -7  10   9       10.90       17.94     30.07 o
  -6  10   9       87.39      112.99     30.55 o
  -5  10   9        7.70       12.17     26.34 o
  -4  10   9       34.66       27.87     27.48 o
  -3  10   9      150.37      165.66     30.89 o
  -2  10   9        1.14       14.03     26.43 o
  -1  10   9       75.69       86.22     27.38 o
   0  10   9        0.54       11.46     25.55 o
   1  10   9      249.46      230.34     38.35 o
   2  10   9      250.79      266.02     83.82 o
   3  10   9      167.03      163.00     30.24 o
   4  10   9      114.20       99.11     22.87 o
   5  10   9      211.19      222.79     31.01 o
   6  10   9       10.87       44.06     21.07 o
   7  10   9      876.09      826.07     36.65 o
   8  10   9       67.20       69.13     25.69 o
   9  10   9       33.67       55.46     27.08 o
  10  10   9       50.28       58.09     27.54 o
  11  10   9       27.59       51.65     30.18 o
 -10  11   9        7.69       24.53     37.69 o
  -9  11   9        2.68       19.02     35.32 o
  -8  11   9      343.83      448.83     99.44 o
  -7  11   9        0.20       29.32     33.49 o
  -6  11   9      280.78      329.56     38.24 o
  -5  11   9        0.20       -0.19     30.69 o
  -4  11   9      104.78      142.22     31.94 o
  -3  11   9       16.07       31.82     29.73 o
  -2  11   9      159.64      155.39     39.92 o
  -1  11   9        5.81       -0.11     28.68 o
   0  11   9       68.59       61.04     29.59 o
   1  11   9        0.10       -5.28     29.34 o
   2  11   9       21.15       19.20     29.71 o
   3  11   9       19.20        5.75     28.52 o
   4  11   9      175.55      177.38     34.26 o
   5  11   9       15.42       31.74     29.99 o
   6  11   9        0.99        7.89     25.57 o
   7  11   9        3.50       20.12     26.63 o
   8  11   9       24.15       20.14     45.69 o
   9  11   9       64.06       76.92     27.81 o
  -7  12   9       34.80       31.84     36.80 o
  -6  12   9       33.43       39.84     37.27 o
  -5  12   9       96.30      126.42     57.34 o
  -4  12   9       23.43       41.76     34.53 o
  -3  12   9      146.15      182.28     53.94 o
  -2  12   9       14.95        9.77     33.56 o
  -1  12   9        2.49       -4.94     33.69 o
   0  12   9        3.17        3.10     32.22 o
   1  12   9        8.24      -11.68     34.58 o
   2  12   9        5.70        1.23     33.21 o
   3  12   9      219.52      227.45     38.57 o
   4  12   9        4.27        0.91     34.89 o
   5  12   9        7.60       38.26     35.06 o
   6  12   9       82.64       95.81     30.94 o
 -18   0  10      221.30      257.89     58.47 o
 -16   0  10      424.76      382.54     54.29 o
 -14   0  10       11.85       -0.40     28.69 o
 -12   0  10     4742.78     4573.95    492.37 o
 -10   0  10      685.70      661.12     34.70 o
  -8   0  10       93.94       90.75     21.63 o
  -6   0  10     3336.99     2971.58    149.37 o
  -4   0  10     3652.13     3334.75    131.94 o
  -2   0  10       97.87       73.97      8.32 o
   0   0  10     7602.65     8290.73    214.44 o
   2   0  10        9.48       24.18      9.57 o
   4   0  10      117.70      110.44     13.69 o
   6   0  10     1631.86     1708.27     28.34 o
   8   0  10      889.28      918.89     51.32 o
  10   0  10      286.31      259.29     41.24 o
  12   0  10       67.22       61.16     41.42 o
  14   0  10       52.97       45.72     44.67 o
  16   0  10       35.53        0.00     47.03 o
 -18   1  10       16.20      -14.72     36.28 o
 -17   1  10        7.21       22.79     33.16 o
 -16   1  10       63.01       42.47     30.99 o
 -15   1  10      570.72      533.68     39.43 o
 -14   1  10        4.50       11.06     20.38 o
 -13   1  10      771.33      788.00     62.80 o
 -12   1  10      170.12      104.50     20.80 o
 -11   1  10       66.12       28.70     17.76 o
 -10   1  10       11.15        2.33     17.69 o
  -9   1  10      522.36      480.14     24.13 o
  -8   1  10      398.62      374.70     25.00 o
  -7   1  10     3111.92     2889.64     89.53 o
  -6   1  10        8.66       -4.39     11.53 o
  -5   1  10      135.02      142.12     14.89 o
  -4   1  10      412.76      449.00     17.87 o
  -3   1  10     1918.82     1788.07     58.49 o
  -2   1  10      446.32      503.77     15.97 o
  -1   1  10       16.15        4.37      4.54 o
   0   1  10     3596.21     3958.01     61.07 o
   1   1  10      706.15      757.32     12.00 o
   2   1  10      139.45      142.56      8.81 o
   3   1  10     1342.81     1297.46     18.86 o
   4   1  10      887.71      948.13     29.94 o
   5   1  10     2737.64     2833.39     30.40 o
   6   1  10      841.14      809.52     19.67 o
   7   1  10      328.06      320.31     24.15 o
   8   1  10      424.29      373.82     22.25 o
   9   1  10     1742.33     1690.74     37.35 o
  10   1  10       99.91       75.11     23.84 o
  11   1  10     3073.17     2863.42     74.15 o
  12   1  10     1305.38     1261.69     47.03 o
  13   1  10      201.89      171.90     31.23 o
  14   1  10       29.24       34.02     28.66 o
  15   1  10      556.66      518.11     41.50 o
  16   1  10        1.27       36.57     34.37 o
  17   1  10      100.33      155.61     39.84 o
 -18   2  10      823.65      949.20     55.97 o
 -17   2  10        0.81      -16.65     32.28 o
 -16   2  10       87.64      109.08     33.32 o
 -15   2  10      172.67      172.52     31.42 o
 -14   2  10       21.83       36.00     20.48 o
 -13   2  10       52.01       62.24     22.58 o
 -12   2  10       69.84       68.48     20.87 o
 -11   2  10       17.99       19.72     20.57 o
 -10   2  10       31.65       43.95     18.99 o
  -9   2  10       31.96       22.64     17.39 o
  -8   2  10      837.43      742.94     21.89 o
  -7   2  10      941.48      881.12     38.87 o
  -6   2  10      428.43      357.26     16.11 o
  -5   2  10      595.49      571.88     17.45 o
  -4   2  10     1979.38     1808.18     70.34 o
  -3   2  10       48.82       43.41      6.12 o
  -2   2  10       29.88       17.84      6.86 o
  -1   2  10      108.90      132.56      9.80 o
   0   2  10     9176.92     9214.61    194.24 o
   1   2  10     1971.56     2003.13     53.04 o
   2   2  10      428.78      403.18     11.25 o
   3   2  10     1111.16     1158.15     34.03 o
   4   2  10       65.90       48.81     15.28 o
   5   2  10      636.65      576.67     18.39 o
   6   2  10      362.92      338.28     16.84 o
   7   2  10      479.03      452.17     29.08 o
   8   2  10       68.83       74.06     19.12 o
   9   2  10      446.65      401.55     24.48 o
  10   2  10      192.68      181.43     22.92 o
  11   2  10       93.89       93.46     24.67 o
  12   2  10      163.75      155.09     37.32 o
  13   2  10      196.92      242.29     39.72 o
  14   2  10       36.26       38.19     24.98 o
  15   2  10       47.32       35.42     27.49 o
  16   2  10       22.09       51.60     28.33 o
  17   2  10        0.65       -1.79     31.66 o
 -18   3  10       62.37      135.96     40.38 o
 -17   3  10        5.96       18.83     33.94 o
 -16   3  10       24.51       28.58     29.26 o
 -15   3  10      243.53      172.49     31.10 o
 -14   3  10      137.69      148.07     25.48 o
 -13   3  10        8.65       10.39     20.48 o
 -12   3  10      144.39      115.34     21.32 o
 -11   3  10      139.95      108.10     20.17 o
 -10   3  10      304.64      265.41     26.27 o
  -9   3  10      686.17      613.41     36.78 o
  -8   3  10      799.23      778.32     30.92 o
  -7   3  10      579.78      495.71     18.91 o
  -6   3  10      128.92       98.42     13.03 o
  -5   3  10      367.97      345.26     17.43 o
  -4   3  10      884.88      761.18     40.00 o
  -3   3  10     1072.12     1150.67     42.03 o
  -2   3  10      112.47       89.17      8.61 o
  -1   3  10     4042.83     3892.99    116.09 o
   0   3  10      766.88      767.11     14.92 o
   1   3  10      634.89      717.19     17.28 o
   2   3  10      410.43      394.48     16.05 o
   3   3  10      342.25      322.64     14.75 o
   4   3  10     2251.14     2274.27     72.14 o
   5   3  10     1580.17     1662.22     54.87 o
   6   3  10       29.32       23.65     13.34 o
   7   3  10      155.65      136.62     18.98 o
   8   3  10      492.32      496.24     36.58 o
   9   3  10      567.34      587.93     27.52 o
  10   3  10      637.12      582.13     29.21 o
  11   3  10      521.42      511.58     36.86 o
  12   3  10      294.03      251.15     26.56 o
  13   3  10        3.83       -0.81     23.64 o
  14   3  10      102.59      118.51     26.72 o
  15   3  10       61.35       69.72     29.04 o
  16   3  10       26.05       59.74     29.44 o
  17   3  10      163.53      172.12     34.39 o
 -17   4  10      290.68      302.33     62.73 o
 -16   4  10        8.38       13.43     31.01 o
 -15   4  10       41.72       74.78     29.51 o
 -14   4  10      134.28      123.46     25.68 o
 -13   4  10       98.61      109.08     23.98 o
 -12   4  10      180.75      166.24     23.45 o
 -11   4  10      382.96      382.10     39.48 o
 -10   4  10       18.56       16.54     15.02 o
  -9   4  10      231.62      224.45     18.10 o
  -8   4  10     1957.80     1828.75     54.98 o
  -7   4  10      415.97      348.90     20.69 o
  -6   4  10       32.59       36.83     12.99 o
  -5   4  10      970.65      913.48     23.45 o
  -4   4  10       15.96        8.23      5.56 o
  -3   4  10     1432.51     1311.42     64.76 o
  -2   4  10      160.77      136.64     10.26 o
  -1   4  10     1378.76     1220.34     38.78 o
   0   4  10      776.66      812.04     19.07 o
   1   4  10     5460.12     5484.35     94.93 o
   2   4  10       12.05        4.37     11.81 o
   3   4  10       81.01       76.05     12.16 o
   4   4  10      355.71      350.66     21.39 o
   5   4  10      256.90      264.92     16.17 o
   6   4  10       49.79       36.67     14.67 o
   7   4  10      412.86      381.20     24.12 o
   8   4  10      428.21      401.95     25.15 o
   9   4  10      421.88      392.57     26.08 o
  10   4  10      102.64       70.31     22.12 o
  11   4  10      132.14      146.86     24.81 o
  12   4  10       51.34       58.36     23.11 o
  13   4  10       19.85        8.73     24.58 o
  14   4  10       22.72       35.60     26.44 o
  15   4  10        4.76        4.33     27.54 o
  16   4  10       18.42       23.06     30.96 o
 -17   5  10       50.80      135.79     57.38 o
 -16   5  10       50.13       65.76     51.95 o
 -15   5  10      147.66      166.38     51.93 o
 -14   5  10      783.72      901.01     57.75 o
 -13   5  10       47.43       36.61     22.06 o
 -12   5  10       20.45        9.50     20.92 o
 -11   5  10        1.60       -9.80     16.80 o
 -10   5  10      179.90      171.63     18.47 o
  -9   5  10      421.25      383.40     20.52 o
  -8   5  10     4870.94     4390.03     78.54 o
  -7   5  10      661.87      644.58     21.88 o
  -6   5  10        8.42        1.80     13.31 o
  -5   5  10        1.39       -1.83     12.89 o
  -4   5  10     1138.42      982.79     71.92 o
  -3   5  10      428.03      397.18     22.72 o
  -2   5  10      970.45      894.86     23.55 o
  -1   5  10       17.39       20.13      9.38 o
   0   5  10      902.19      917.47     21.92 o
   1   5  10      119.08      115.60     10.79 o
   2   5  10      220.48      201.71     12.00 o
   3   5  10       32.25       28.95     10.17 o
   4   5  10      203.11      206.73     16.02 o
   5   5  10      207.46      220.10     17.37 o
   6   5  10      242.94      214.44     17.83 o
   7   5  10        0.39        0.16     14.45 o
   8   5  10       31.50       22.73     20.06 o
   9   5  10      211.07      185.43     24.15 o
  10   5  10      692.04      689.30     32.62 o
  11   5  10      495.88      455.04     34.43 o
  12   5  10        6.28      -13.22     24.75 o
  13   5  10        3.89        5.64     25.40 o
  14   5  10      159.12      119.80     29.63 o
  15   5  10      156.57      138.45     31.12 o
  16   5  10      504.32      537.27     45.83 o
 -16   6  10        6.16       11.69     55.51 o
 -15   6  10      101.90      120.54     53.44 o
 -14   6  10        1.44       -1.09     34.34 o
 -13   6  10        5.04       13.68     30.71 o
 -12   6  10        7.68       32.45     22.90 o
 -11   6  10      842.04      945.65     33.39 o
 -10   6  10       12.85       33.90     17.10 o
  -9   6  10       39.69       32.57     15.83 o
  -8   6  10      133.06      113.51     16.99 o
  -7   6  10      136.87      121.06     16.55 o
  -6   6  10      149.00      135.44     15.53 o
  -5   6  10      837.94      800.79     35.51 o
  -4   6  10      515.08      482.77     37.40 o
  -3   6  10       69.61       67.27     12.17 o
  -2   6  10       62.00       59.05     12.24 o
  -1   6  10      893.91      825.55     18.01 o
   0   6  10       39.22       31.28     10.14 o
   1   6  10     1505.37     1526.59     53.05 o
   2   6  10      317.32      323.67     20.25 o
   3   6  10     1360.86     1356.89     48.57 o
   4   6  10      268.66      239.18     21.30 o
   5   6  10      633.46      593.39     22.01 o
   6   6  10      953.73      926.51     36.63 o
   7   6  10     1090.86     1066.77     41.69 o
   8   6  10      350.06      317.98     26.69 o
   9   6  10       34.56       48.58     21.08 o
  10   6  10        0.00      -23.48     23.48 o
  11   6  10      634.88      615.77     34.30 o
  12   6  10        0.60        7.48     24.52 o
  13   6  10      131.55      173.85     43.82 o
  14   6  10       13.10        4.26     28.45 o
  15   6  10       26.74       32.55     32.30 o
 -15   7  10       25.35       50.63     54.19 o
 -14   7  10      415.42      560.66     47.13 o
 -13   7  10       32.22       38.76     34.81 o
 -12   7  10       32.94       28.80     25.10 o
 -11   7  10       18.86       18.02     23.52 o
 -10   7  10       45.43       46.98     22.71 o
  -9   7  10      413.73      442.44     35.73 o
  -8   7  10     1495.94     1360.25     34.56 o
  -7   7  10        0.44       15.14     15.89 o
  -6   7  10     1756.45     1652.81     49.77 o
  -5   7  10      479.30      491.64     34.38 o
  -4   7  10     1084.76     1023.81     59.89 o
  -3   7  10      414.59      417.52     31.17 o
  -2   7  10      383.67      351.88     64.71 o
  -1   7  10      191.77      200.68     62.19 o
   0   7  10        6.75        8.45     15.91 o
   1   7  10       69.15       62.01     14.60 o
   2   7  10      453.06      442.86     33.62 o
   3   7  10        0.55        7.99     14.93 o
   4   7  10      142.80      152.26     18.16 o
   5   7  10       40.80       40.39     15.91 o
   6   7  10       70.52       92.77     17.73 o
   7   7  10      854.55      831.20     46.41 o
   8   7  10      637.21      552.87     42.49 o
   9   7  10      155.97      138.74     23.99 o
  10   7  10      577.50      530.68     31.55 o
  11   7  10        8.95        8.33     23.69 o
  12   7  10      226.08      208.46     28.61 o
  13   7  10       74.71       40.09     29.59 o
  14   7  10      163.78      107.49     32.63 o
 -14   8  10        0.17       -5.73     38.87 o
 -13   8  10        3.53       -1.05     28.84 o
 -12   8  10       98.15      110.07     28.12 o
 -11   8  10       75.14       85.17     28.91 o
 -10   8  10       39.23       76.10     24.58 o
  -9   8  10       30.33       39.30     22.86 o
  -8   8  10        6.36       -4.00     21.08 o
  -7   8  10        5.30        1.50     20.57 o
  -6   8  10      133.56      120.72     21.43 o
  -5   8  10      947.95     1018.84     74.14 o
  -4   8  10       22.93       25.86     24.18 o
  -3   8  10      100.45       81.53     25.30 o
  -2   8  10       84.87       51.11     24.40 o
  -1   8  10      648.40      631.33    100.03 o
   0   8  10        0.72       -8.85     24.08 o
   1   8  10     1791.45     1651.32     83.43 o
   2   8  10      962.70      908.59     62.78 o
   3   8  10       26.35       43.58     16.68 o
   4   8  10       47.43       33.43     17.12 o
   5   8  10      424.82      400.41     22.80 o
   6   8  10      694.75      690.03     36.46 o
   7   8  10     1211.11     1166.78     42.70 o
   8   8  10       84.57       58.47     22.74 o
   9   8  10       16.46       20.49     23.15 o
  10   8  10       40.03       54.35     24.66 o
  11   8  10       89.58       76.51     26.61 o
  12   8  10       26.38       42.95     26.78 o
  13   8  10       68.87       41.06     30.12 o
 -13   9  10       54.58       79.85     30.88 o
 -12   9  10       71.34       64.22     29.84 o
 -11   9  10       84.35       92.52     29.36 o
 -10   9  10      135.76      141.97     27.94 o
  -9   9  10      372.15      402.18     39.26 o
  -8   9  10       77.02       99.82     32.08 o
  -7   9  10      321.03      354.40     39.59 o
  -6   9  10      330.43      320.74     34.32 o
  -5   9  10       43.21       51.43     26.28 o
  -4   9  10      331.76      288.80     34.22 o
  -3   9  10        9.67       -7.52     26.70 o
  -2   9  10       22.69       32.05     23.93 o
  -1   9  10       96.78       72.80     27.38 o
   0   9  10       10.23        9.70     24.39 o
   1   9  10        0.02        8.82     25.30 o
   2   9  10       89.62       92.23     20.78 o
   3   9  10        5.97       20.15     17.57 o
   4   9  10      255.31      261.54     21.83 o
   5   9  10      204.99      182.30     23.79 o
   6   9  10      195.51      164.87     22.04 o
   7   9  10      310.99      300.58     28.07 o
   8   9  10       23.28       15.90     23.69 o
   9   9  10       76.62       79.78     25.53 o
  10   9  10       34.00       36.38     25.57 o
  11   9  10       16.55       16.47     27.34 o
  12   9  10       37.13       25.18     30.47 o
 -11  10  10       29.77       56.55     40.50 o
 -10  10  10       50.89       84.40     46.15 o
  -9  10  10       56.91       70.79     35.30 o
  -8  10  10       35.33       26.92     33.58 o
  -7  10  10      144.49      139.79     33.66 o
  -6  10  10       57.07      101.38     31.85 o
  -5  10  10        3.29       -3.30     28.29 o
  -4  10  10      113.77       98.47     29.75 o
  -3  10  10        1.87       15.14     28.68 o
  -2  10  10        0.51        0.60     27.31 o
  -1  10  10        8.88       11.41     26.71 o
   0  10  10      337.25      304.07     33.17 o
   1  10  10      225.88      209.67     32.21 o
   2  10  10      372.41      393.75     44.03 o
   3  10  10       27.20       19.47     27.90 o
   4  10  10       42.68       41.04     19.94 o
   5  10  10      108.73      112.16     21.30 o
   6  10  10      391.38      411.43     27.01 o
   7  10  10       82.67       96.51     25.85 o
   8  10  10       59.77       44.83     27.34 o
   9  10  10        6.79       27.00     26.43 o
  10  10  10        0.02        5.70     28.58 o
  -9  11  10      361.43      508.73     79.33 o
  -8  11  10        3.27       23.94     36.29 o
  -7  11  10      194.77      243.67     46.78 o
  -6  11  10        7.76       27.08     34.62 o
  -5  11  10        0.66       15.78     31.76 o
  -4  11  10      134.31      105.83     32.90 o
  -3  11  10      350.30      413.19     55.28 o
  -2  11  10        4.35      -11.64     30.65 o
  -1  11  10      142.33      152.77     31.78 o
   0  11  10       28.35       24.39     30.36 o
   1  11  10        4.48       -9.24     29.47 o
   2  11  10       39.88       42.96     32.00 o
   3  11  10       30.92       34.54     31.33 o
   4  11  10        9.52       15.73     26.69 o
   5  11  10        2.11       20.91     26.93 o
   6  11  10       27.13       16.55     22.93 o
   7  11  10       15.35       15.41     26.96 o
   8  11  10       61.70       35.83     29.05 o
  -6  12  10       86.01      139.40     40.63 o
  -5  12  10       54.27       50.06     36.79 o
  -4  12  10       47.13       97.71     63.97 o
  -3  12  10       24.00       38.40     34.78 o
  -2  12  10       15.62       30.08     34.63 o
  -1  12  10       28.81       19.70     35.31 o
   0  12  10      168.10      225.57     37.58 o
   1  12  10        2.94       -1.33     34.22 o
   2  12  10       66.73      106.56     36.03 o
   3  12  10       14.02        5.51     33.81 o
   4  12  10        4.39       16.87     37.51 o
   5  12  10       52.44       11.40     29.32 o
 -17   0  11      203.97      197.11     55.21 o
 -15   0  11        2.74      -16.42     31.13 o
 -13   0  11      352.37      349.37     54.38 o
 -11   0  11     2705.12     2514.76    281.47 o
  -9   0  11       63.32       45.73     23.65 o
  -7   0  11      364.32      295.41     27.41 o
  -5   0  11     4098.28     3527.34     43.81 o
  -3   0  11     1219.78     1283.98     70.40 o
  -1   0  11     2450.69     2260.48    170.00 o
   1   0  11     2122.37     2146.33     53.48 o
   3   0  11       81.39       46.75     16.39 o
   5   0  11     2177.75     2197.86     34.24 o
   7   0  11       84.18       92.17     28.37 o
   9   0  11        1.45       -7.83     34.48 o
  11   0  11      566.00      559.70     52.02 o
  13   0  11      245.31      292.80     50.37 o
  15   0  11        0.10       18.91     42.12 o
  17   0  11       68.73       96.33     48.91 o
 -18   1  11       53.03       77.89     40.26 o
 -17   1  11        0.88      -22.23     34.20 o
 -16   1  11      256.12      245.69     36.43 o
 -15   1  11       93.03      101.38     22.83 o
 -14   1  11      603.36      672.25     58.16 o
 -13   1  11      162.15      129.52     22.22 o
 -12   1  11      213.97      164.84     25.72 o
 -11   1  11       28.89       31.49     18.72 o
 -10   1  11      855.21      840.28     32.65 o
  -9   1  11      324.34      274.81     26.93 o
  -8   1  11     4017.64     3357.29     86.61 o
  -7   1  11       20.70       21.62     13.28 o
  -6   1  11       50.61       30.89     12.08 o
  -5   1  11     1295.10     1183.11     53.55 o
  -4   1  11      742.45      684.60     23.56 o
  -3   1  11      125.91      106.10      7.40 o
  -2   1  11     1176.77     1035.64     46.99 o
  -1   1  11       36.41       43.77      5.53 o
   0   1  11      287.13      341.21     10.22 o
   1   1  11      514.66      479.47     18.54 o
   2   1  11     2522.50     2621.41     52.82 o
   3   1  11       29.02       31.27      9.47 o
   4   1  11      431.08      440.16     14.15 o
   5   1  11        1.62       19.45     11.13 o
   6   1  11        8.32       18.23     11.57 o
   7   1  11       49.57       41.07     16.79 o
   8   1  11      368.74      372.99     23.15 o
   9   1  11        3.94       19.16     18.41 o
  10   1  11     1772.38     1626.45     39.35 o
  11   1  11       26.66       48.93     21.44 o
  12   1  11       73.63       67.15     23.04 o
  13   1  11       48.17       60.30     28.19 o
  14   1  11      436.18      439.06     39.23 o
  15   1  11       33.18       47.57     33.84 o
  16   1  11      451.27      506.69     37.58 o
  17   1  11      297.14      339.37     36.02 o
 -18   2  11      237.26      261.58     44.63 o
 -17   2  11      247.22      264.96     39.37 o
 -16   2  11        5.76        8.55     31.63 o
 -15   2  11       27.94       30.30     22.47 o
 -14   2  11        8.11       19.38     21.09 o
 -13   2  11      207.28      209.34     22.62 o
 -12   2  11      645.95      500.83     33.94 o
 -11   2  11       62.60       43.54     19.86 o
 -10   2  11       90.25      100.58     20.51 o
  -9   2  11       32.82       28.86     21.51 o
  -8   2  11      347.63      318.01     18.38 o
  -7   2  11      634.18      576.40     20.23 o
  -6   2  11      975.58      930.89     26.18 o
  -5   2  11     2508.50     2269.84     33.37 o
  -4   2  11      588.18      650.88     41.23 o
  -3   2  11      258.72      248.25     17.09 o
  -2   2  11       61.95       51.23      7.75 o
  -1   2  11     1173.87     1182.86     29.13 o
   0   2  11       94.78       69.68     10.02 o
   1   2  11     3501.02     3715.41     51.61 o
   2   2  11       34.43       24.83      7.85 o
   3   2  11      546.44      522.02     17.99 o
   4   2  11      167.58      153.71     13.74 o
   5   2  11      945.09      899.97     26.78 o
   6   2  11      344.73      336.40     17.84 o
   7   2  11      646.40      661.71     26.11 o
   8   2  11      795.41      734.72     34.67 o
   9   2  11       22.87       20.25     18.99 o
  10   2  11       37.78       21.81     20.01 o
  11   2  11      783.18      751.26     32.12 o
  12   2  11       56.71       74.89     22.99 o
  13   2  11      123.99      159.06     26.60 o
  14   2  11       36.26       34.35     26.02 o
  15   2  11       14.04        7.08     27.72 o
  16   2  11       77.06       89.62     30.50 o
  17   2  11       13.63       11.91     31.37 o
 -18   3  11      117.59      178.75     42.66 o
 -17   3  11       12.33      -14.63     33.36 o
 -16   3  11      162.91      211.02     37.43 o
 -15   3  11      123.96      130.79     29.91 o
 -14   3  11      607.38      638.05     33.15 o
 -13   3  11        7.37        0.42     21.02 o
 -12   3  11       13.66       19.24     20.63 o
 -11   3  11       10.17       12.38     18.93 o
 -10   3  11       54.39       67.36     19.53 o
  -9   3  11     1240.79     1068.55     29.85 o
  -8   3  11     1945.00     1749.02     34.99 o
  -7   3  11       35.03       35.05     17.43 o
  -6   3  11      496.59      453.18     22.87 o
  -5   3  11     1024.90      907.39     25.22 o
  -4   3  11      670.21      540.27     23.08 o
  -3   3  11      732.55      617.48     18.76 o
  -2   3  11      392.08      411.71     19.38 o
  -1   3  11      368.50      296.91     11.71 o
   0   3  11      498.99      523.59     13.87 o
   1   3  11      549.08      497.57     25.43 o
   2   3  11      767.88      743.97     25.88 o
   3   3  11     2091.34     2145.51     72.83 o
   4   3  11     2772.21     2841.31     82.43 o
   5   3  11      510.07      519.26     27.63 o
   6   3  11      985.42      957.72     28.43 o
   7   3  11      417.60      365.07     23.23 o
   8   3  11      436.04      433.51     25.19 o
   9   3  11      604.50      548.73     27.63 o
  10   3  11      168.12      151.65     22.98 o
  11   3  11      411.59      356.74     27.49 o
  12   3  11      122.46      103.01     25.55 o
  13   3  11       14.52       18.74     24.10 o
  14   3  11       76.64       94.59     26.87 o
  15   3  11      157.03      166.40     30.33 o
  16   3  11       14.57       -3.07     29.95 o
 -17   4  11       50.31       70.41     36.19 o
 -16   4  11       21.94       21.96     33.02 o
 -15   4  11       41.87       42.56     28.70 o
 -14   4  11      185.21      183.54     27.74 o
 -13   4  11        5.64       -3.36     22.46 o
 -12   4  11      787.27      709.98     37.47 o
 -11   4  11      123.93       95.18     20.68 o
 -10   4  11       43.80       30.69     15.83 o
  -9   4  11       39.73       26.04     15.59 o
  -8   4  11        0.85       -0.04     15.53 o
  -7   4  11     2708.11     2395.92     39.25 o
  -6   4  11       72.02       55.97     13.74 o
  -5   4  11      204.07      165.06     14.24 o
  -4   4  11      635.94      556.44     37.43 o
  -3   4  11      233.51      210.00     10.42 o
  -2   4  11       17.19       26.87      9.42 o
  -1   4  11     2091.30     2062.26     48.06 o
   0   4  11     1326.01     1271.37     26.87 o
   1   4  11      380.22      350.85     13.76 o
   2   4  11     1282.95     1277.23     46.61 o
   3   4  11      130.93       96.08     13.35 o
   4   4  11      473.77      451.39     18.30 o
   5   4  11     1252.97     1221.32     27.20 o
   6   4  11     1934.35     1929.36     58.34 o
   7   4  11       16.26       19.73     19.29 o
   8   4  11      235.84      194.16     26.93 o
   9   4  11      172.21      124.45     22.92 o
  10   4  11       55.76       37.71     22.43 o
  11   4  11       71.81       55.90     23.29 o
  12   4  11      193.03      178.24     26.32 o
  13   4  11       90.91       95.10     26.38 o
  14   4  11       78.53       71.60     28.19 o
  15   4  11       72.15       52.08     29.02 o
  16   4  11       71.87       60.85     32.73 o
 -17   5  11       35.82       35.24     55.52 o
 -16   5  11       14.79       30.71     51.97 o
 -15   5  11      227.95      239.57     53.96 o
 -14   5  11      206.16      235.34     40.95 o
 -13   5  11      221.27      238.95     27.16 o
 -12   5  11        0.01      -12.82     21.86 o
 -11   5  11       19.34        8.55     18.20 o
 -10   5  11      244.05      208.57     20.09 o
  -9   5  11      662.56      619.45     26.01 o
  -8   5  11      723.07      659.70     26.59 o
  -7   5  11     1486.39     1318.16     31.61 o
  -6   5  11       18.13        3.66     13.98 o
  -5   5  11      592.57      551.21     20.81 o
  -4   5  11      622.40      592.45     46.19 o
  -3   5  11      437.90      421.20     18.14 o
  -2   5  11        6.13       -1.36      9.79 o
  -1   5  11      680.53      648.40     21.02 o
   0   5  11      175.51      158.01     12.03 o
   1   5  11      241.44      215.60     12.60 o
   2   5  11        6.77        6.13     10.41 o
   3   5  11      106.29      125.73     11.97 o
   4   5  11        0.81       -9.17     14.08 o
   5   5  11     2908.71     2928.15     80.21 o
   6   5  11     1207.25     1089.59     34.04 o
   7   5  11      123.98       99.21     20.22 o
   8   5  11       34.43       -3.06     19.72 o
   9   5  11     1350.82     1327.30     39.01 o
  10   5  11       22.45        3.58     22.56 o
  11   5  11       95.52       86.13     25.28 o
  12   5  11       93.26       79.26     25.43 o
  13   5  11       17.59       44.89     25.75 o
  14   5  11       25.77       12.02     28.38 o
  15   5  11      539.24      578.71     39.42 o
 -16   6  11       22.70       33.25     53.91 o
 -15   6  11        4.95      -18.45     50.10 o
 -14   6  11       10.02       19.61     34.74 o
 -13   6  11        0.13       25.27     33.30 o
 -12   6  11      252.80      305.22     31.81 o
 -11   6  11        0.97       15.10     18.45 o
 -10   6  11        0.92        8.88     17.73 o
  -9   6  11       70.60       55.51     16.98 o
  -8   6  11       50.08       49.51     16.83 o
  -7   6  11      580.55      574.96     30.79 o
  -6   6  11      326.75      320.61     18.99 o
  -5   6  11       72.60       61.52     17.45 o
  -4   6  11     1061.32     1036.14     56.95 o
  -3   6  11       23.58       18.42     15.35 o
  -2   6  11      528.62      510.35     18.96 o
  -1   6  11        0.06        4.78     10.63 o
   0   6  11      998.63     1044.31     25.26 o
   1   6  11       16.00       13.90     13.30 o
   2   6  11      657.62      645.69     33.85 o
   3   6  11       33.54       22.72     15.22 o
   4   6  11       27.97       18.23     15.39 o
   5   6  11       45.67       26.11     15.57 o
   6   6  11      702.45      672.26     23.99 o
   7   6  11       58.18       58.05     20.07 o
   8   6  11      883.19      760.42     31.83 o
   9   6  11       32.50        8.14     21.70 o
  10   6  11      128.77      120.42     24.93 o
  11   6  11       32.10       10.62     24.60 o
  12   6  11      328.13      243.67     29.90 o
  13   6  11       78.36       44.64     28.08 o
  14   6  11       67.60       50.61     30.77 o
  15   6  11       71.92       47.30     32.45 o
 -15   7  11      200.61      159.78     56.59 o
 -14   7  11       18.84       31.84     37.43 o
 -13   7  11      175.44      213.52     39.95 o
 -12   7  11        4.13       14.78     24.26 o
 -11   7  11        0.58        5.49     24.01 o
 -10   7  11       37.55       45.27     22.73 o
  -9   7  11      310.41      288.47     31.97 o
  -8   7  11       53.79       52.53     17.34 o
  -7   7  11      283.25      262.99     24.26 o
  -6   7  11      688.90      668.14     25.77 o
  -5   7  11      324.55      342.87     31.30 o
  -4   7  11      268.95      230.93     20.30 o
  -3   7  11      845.06      843.77     44.38 o
  -2   7  11       72.73       54.39     26.03 o
  -1   7  11      655.37      580.66     30.46 o
   0   7  11       21.84       18.00     14.05 o
   1   7  11       22.39        5.69     14.62 o
   2   7  11       41.05       39.28     15.46 o
   3   7  11      342.75      341.04     21.08 o
   4   7  11       46.71       39.65     16.34 o
   5   7  11       13.49       -3.49     16.48 o
   6   7  11      344.30      350.96     31.74 o
   7   7  11      101.43       69.69     21.71 o
   8   7  11       11.26       19.36     21.57 o
   9   7  11      682.34      618.20     32.17 o
  10   7  11       32.48       23.69     23.76 o
  11   7  11       40.47       34.93     25.61 o
  12   7  11       23.74       39.40     27.05 o
  13   7  11      125.80       73.84     30.26 o
  14   7  11       16.27       31.99     30.65 o
 -14   8  11        3.96      -14.46     38.68 o
 -13   8  11       38.17       38.57     29.46 o
 -12   8  11      259.25      297.88     32.94 o
 -11   8  11      205.86      252.53     29.68 o
 -10   8  11        0.71        1.45     24.01 o
  -9   8  11        2.51        6.38     23.42 o
  -8   8  11      414.21      459.23     38.08 o
  -7   8  11       10.61       17.25     21.14 o
  -6   8  11       49.82       57.15     26.77 o
  -5   8  11       64.85       66.49     19.79 o
  -4   8  11      619.32      605.33     85.71 o
  -3   8  11       22.35        7.17     25.21 o
  -2   8  11      111.02       83.77     25.60 o
  -1   8  11       99.89      117.80     27.14 o
   0   8  11      326.75      334.40     24.41 o
   1   8  11      169.50      153.71     18.27 o
   2   8  11      777.86      755.40     34.38 o
   3   8  11       15.03       12.34     16.68 o
   4   8  11      128.62      120.59     18.96 o
   5   8  11     1141.67     1185.20     69.24 o
   6   8  11      241.12      277.50     28.80 o
   7   8  11      272.46      218.35     29.68 o
   8   8  11      176.15      207.38     26.18 o
   9   8  11        1.42        2.50     22.53 o
  10   8  11       73.29       49.61     25.26 o
  11   8  11       43.59       37.38     26.41 o
  12   8  11      112.76       95.14     29.85 o
  13   8  11       10.77      -15.22     30.07 o
 -13   9  11       38.44       43.18     31.86 o
 -12   9  11        0.05      -15.59     30.01 o
 -11   9  11       34.61       31.54     28.50 o
 -10   9  11        5.10       11.12     34.53 o
  -9   9  11       42.30       50.68     32.75 o
  -8   9  11      547.05      623.57     66.01 o
  -7   9  11      102.79       98.36     31.33 o
  -6   9  11        1.87        2.85     29.67 o
  -5   9  11        0.30       -9.71     27.23 o
  -4   9  11      137.24      111.51     44.25 o
  -3   9  11      301.36      284.05     48.13 o
  -2   9  11       79.33       88.81     28.41 o
  -1   9  11        1.14      -25.73     25.73 o
   0   9  11        1.42        1.80     26.14 o
   1   9  11       10.13        7.93     20.93 o
   2   9  11      137.02      122.89     19.29 o
   3   9  11      301.24      315.57     30.69 o
   4   9  11        6.87       16.44     18.56 o
   5   9  11       16.80       29.70     20.13 o
   6   9  11       47.50       54.63     20.67 o
   7   9  11       80.16       62.91     24.68 o
   8   9  11      120.18      108.24     26.13 o
   9   9  11      294.29      294.35     30.64 o
  10   9  11        0.68        5.59     27.96 o
  11   9  11       41.13       15.16     28.17 o
 -11  10  11      267.68      355.49     47.73 o
 -10  10  11        3.18       26.03     38.87 o
  -9  10  11        5.59      -23.92     36.18 o
  -8  10  11        2.01      -25.38     35.30 o
  -7  10  11       42.01       62.63     33.00 o
  -6  10  11      104.29      113.67     33.37 o
  -5  10  11      476.70      517.05     83.45 o
  -4  10  11       75.20       58.60     29.19 o
  -3  10  11       58.14       49.98     30.00 o
  -2  10  11      143.67      132.57     34.46 o
  -1  10  11       98.53       95.12     29.35 o
   0  10  11      116.73       85.05     29.47 o
   1  10  11      199.60      148.24     29.96 o
   2  10  11       17.32       22.48     23.34 o
   3  10  11       92.57      113.43     24.90 o
   4  10  11       17.90       30.39     20.42 o
   5  10  11      366.75      350.60     25.58 o
   6  10  11        5.80       25.08     22.68 o
   7  10  11       63.49       91.23     26.88 o
   8  10  11      157.91      145.38     29.17 o
   9  10  11        0.03      -13.32     27.90 o
  10  10  11        0.17       -9.87     29.45 o
  -9  11  11        3.93       34.80     38.62 o
  -8  11  11      311.19      429.21     78.64 o
  -7  11  11        1.39       12.41     36.32 o
  -6  11  11       53.07       83.97     36.30 o
  -5  11  11        3.42       15.70     33.86 o
  -4  11  11      400.61      523.43    123.34 o
  -3  11  11       35.58       58.27     33.54 o
  -2  11  11       49.47       65.36     32.46 o
  -1  11  11        1.17        7.83     31.31 o
   0  11  11        6.19        6.10     30.06 o
   1  11  11        0.95       15.86     31.02 o
   2  11  11       83.26       93.90     35.00 o
   3  11  11       54.91       41.51     26.97 o
   4  11  11       34.24       51.98     29.00 o
   5  11  11       91.93      101.41     28.74 o
   6  11  11        1.22       15.08     26.87 o
   7  11  11        0.48       28.98     26.69 o
  -5  12  11       93.83      131.56     39.56 o
  -4  12  11      111.74      141.63     66.01 o
  -3  12  11       18.92       36.65     35.89 o
  -2  12  11       45.00       51.32     34.74 o
  -1  12  11       68.08       93.36     36.49 o
   0  12  11        4.96        6.90     34.83 o
   1  12  11      177.50      183.26     36.58 o
   2  12  11        2.96       10.83     34.49 o
   3  12  11        0.01      -26.95     34.53 o
   4  12  11       17.07       11.85     34.84 o
 -18   0  12      313.82      409.49     67.52 o
 -16   0  12      208.55      150.06     46.92 o
 -14   0  12      172.82      153.51     34.94 o
 -12   0  12     1178.81     1209.63    128.53 o
 -10   0  12      288.04      237.51     48.96 o
  -8   0  12      335.33      345.75     28.78 o
  -6   0  12     1909.29     1841.35    153.53 o
  -4   0  12     1505.06     1294.47     38.16 o
  -2   0  12     3557.26     3833.52    142.44 o
   0   0  12       18.21       18.66      9.06 o
   2   0  12     1767.53     1870.37     37.49 o
   4   0  12      117.65       94.10     15.12 o
   6   0  12      733.75      704.24     23.51 o
   8   0  12       38.41       27.77     30.18 o
  10   0  12      237.38      191.85     41.35 o
  12   0  12      123.56      165.31     44.68 o
  14   0  12        6.81       20.67     41.76 o
  16   0  12      298.67      288.44     57.27 o
 -18   1  12       82.59      100.67     40.67 o
 -17   1  12       26.01       19.05     35.32 o
 -16   1  12       11.63       22.17     30.02 o
 -15   1  12      446.60      475.83     33.43 o
 -14   1  12       91.92       78.94     22.31 o
 -13   1  12      110.30       71.85     22.44 o
 -12   1  12        8.40        5.25     20.02 o
 -11   1  12      122.48      115.45     20.58 o
 -10   1  12       77.53       62.56     19.15 o
  -9   1  12     3613.67     3112.57    145.78 o
  -8   1  12       40.59       40.67     18.51 o
  -7   1  12     1458.93     1337.36     50.99 o
  -6   1  12      397.90      348.32     17.20 o
  -5   1  12      585.75      495.02     19.82 o
  -4   1  12     3162.64     3320.89    155.98 o
  -3   1  12     3205.12     3069.34    168.15 o
  -2   1  12      444.56      458.10     18.25 o
  -1   1  12      509.23      523.96     20.56 o
   0   1  12      188.90      174.70     10.02 o
   1   1  12      972.76      916.60     20.86 o
   2   1  12     1022.34     1077.41     23.89 o
   3   1  12     1462.60     1576.22     39.93 o
   4   1  12      123.56      142.34     12.15 o
   5   1  12        5.51        1.79     11.50 o
   6   1  12        4.98       15.11     11.29 o
   7   1  12      115.57      107.66     19.01 o
   8   1  12      386.20      378.43     23.49 o
   9   1  12     1326.21     1251.30     36.74 o
  10   1  12       64.89       70.18     21.10 o
  11   1  12      649.36      599.67     34.31 o
  12   1  12      250.57      257.20     28.76 o
  13   1  12      339.93      343.13     29.50 o
  14   1  12       28.94       55.88     26.81 o
  15   1  12      226.20      274.73     38.55 o
  16   1  12       93.41      109.01     42.18 o
 -18   2  12      548.29      668.96     53.38 o
 -17   2  12       32.00       67.43     36.15 o
 -16   2  12       20.15       34.95     31.05 o
 -15   2  12       66.50       58.45     23.66 o
 -14   2  12       60.13       73.14     22.01 o
 -13   2  12      641.03      703.03     47.18 o
 -12   2  12      364.25      283.88     29.93 o
 -11   2  12      186.91      138.64     22.07 o
 -10   2  12      403.91      344.84     24.59 o
  -9   2  12      144.99      152.12     22.65 o
  -8   2  12      191.49      156.84     16.87 o
  -7   2  12      269.43      247.54     17.24 o
  -6   2  12      555.38      507.11     19.25 o
  -5   2  12     1887.32     1674.78     56.18 o
  -4   2  12     1092.59     1150.39     50.29 o
  -3   2  12      793.37      765.93     34.58 o
  -2   2  12     2169.10     2311.04     82.27 o
  -1   2  12        1.97       -0.51      9.26 o
   0   2  12     3734.24     3973.82    148.45 o
   1   2  12      813.59      854.18     23.27 o
   2   2  12      793.37      781.92     21.84 o
   3   2  12       68.35       60.00     10.07 o
   4   2  12      385.75      422.62     16.16 o
   5   2  12      365.65      338.64     19.72 o
   6   2  12     4077.06     4251.66     65.95 o
   7   2  12       88.24      102.50     19.61 o
   8   2  12       52.15       55.30     19.58 o
   9   2  12       16.64       13.97     19.76 o
  10   2  12       68.74       76.53     22.15 o
  11   2  12      267.21      233.12     25.32 o
  12   2  12       71.44       99.10     24.72 o
  13   2  12        0.54       19.34     24.77 o
  14   2  12       67.73      101.63     28.04 o
  15   2  12        4.72        1.83     28.44 o
  16   2  12       15.58        6.67     30.27 o
 -17   3  12      101.98       71.82     35.77 o
 -16   3  12       23.12       16.27     31.80 o
 -15   3  12      190.22      258.57     27.08 o
 -14   3  12       37.36       43.89     24.64 o
 -13   3  12      168.07      146.76     24.80 o
 -12   3  12       21.27       29.06     22.24 o
 -11   3  12       78.87       55.79     21.37 o
 -10   3  12      164.61      186.82     34.88 o
  -9   3  12      540.94      474.39     21.43 o
  -8   3  12     3569.11     3278.23     46.94 o
  -7   3  12     1793.05     1542.14     41.45 o
  -6   3  12     2197.28     2042.73     73.63 o
  -5   3  12      330.15      328.59     17.07 o
  -4   3  12      568.10      504.38     31.77 o
  -3   3  12        2.40        1.65      7.27 o
  -2   3  12      460.98      457.92     18.07 o
  -1   3  12     1411.12     1385.20     63.08 o
   0   3  12        2.67        1.61     10.25 o
   1   3  12     1525.69     1548.55     35.02 o
   2   3  12      230.40      206.24     12.23 o
   3   3  12      786.78      735.53     17.69 o
   4   3  12      482.72      504.40     18.71 o
   5   3  12      240.41      237.18     17.40 o
   6   3  12       41.96       33.53     15.14 o
   7   3  12     1541.05     1611.15     84.27 o
   8   3  12     1070.12     1010.13     42.23 o
   9   3  12     2639.28     2455.33     50.96 o
  10   3  12      218.23      197.64     24.43 o
  11   3  12       12.53       -2.50     22.25 o
  12   3  12        7.81       12.33     22.98 o
  13   3  12      674.32      593.31     49.38 o
  14   3  12      271.15      256.92     39.78 o
  15   3  12      168.03      124.15     31.59 o
  16   3  12       41.52       28.03     32.34 o
 -17   4  12      151.26      156.05     39.20 o
 -16   4  12        7.33       -7.09     34.29 o
 -15   4  12        0.05       -7.06     26.29 o
 -14   4  12      103.34      108.86     26.88 o
 -13   4  12       62.94       71.76     24.45 o
 -12   4  12        4.66       11.76     21.85 o
 -11   4  12      266.21      243.25     31.58 o
 -10   4  12        0.15       -2.03     16.59 o
  -9   4  12      130.60       89.77     17.70 o
  -8   4  12      489.34      444.64     21.49 o
  -7   4  12       10.22       13.58     15.17 o
  -6   4  12       19.37       14.41     14.09 o
  -5   4  12        7.82       10.08     12.87 o
  -4   4  12      164.12      118.14     15.85 o
  -3   4  12      169.56      163.19     10.48 o
  -2   4  12     1153.94     1099.63     43.55 o
  -1   4  12     1967.14     1804.03     45.01 o
   0   4  12     1816.06     1856.87     81.95 o
   1   4  12     1667.06     1483.54     41.07 o
   2   4  12        0.24        1.21     12.25 o
   3   4  12       42.63       35.60     12.84 o
   4   4  12      809.21      850.49     56.30 o
   5   4  12     4749.29     5049.84    106.51 o
   6   4  12     4927.81     5191.21    139.72 o
   7   4  12     1247.85     1229.00     80.38 o
   8   4  12      340.85      291.83     25.05 o
   9   4  12      620.97      587.31     42.57 o
  10   4  12      102.68       85.30     23.40 o
  11   4  12       49.36       74.13     24.23 o
  12   4  12       67.69       60.84     25.16 o
  13   4  12       79.39       92.47     28.20 o
  14   4  12       25.19       -9.80     28.46 o
  15   4  12        1.53        5.90     29.69 o
 -16   5  12      275.38      320.49     61.23 o
 -15   5  12       27.89       28.51     36.29 o
 -14   5  12      112.62      129.17     28.38 o
 -13   5  12       43.21       46.09     24.44 o
 -12   5  12        3.74       13.71     22.86 o
 -11   5  12       11.44       -1.61     17.97 o
 -10   5  12      922.42      832.83     32.75 o
  -9   5  12       47.12       32.29     17.93 o
  -8   5  12     2106.34     1977.99     49.26 o
  -7   5  12     1707.85     1641.04     38.77 o
  -6   5  12       15.28       13.61     14.57 o
  -5   5  12       29.54       20.19     16.64 o
  -4   5  12      458.08      400.07     21.60 o
  -3   5  12       47.13       51.60     15.74 o
  -2   5  12       59.55       49.33     10.81 o
  -1   5  12       86.52       92.44     11.70 o
   0   5  12        8.66        2.35     10.73 o
   1   5  12       49.70       53.84     11.53 o
   2   5  12     1145.95     1078.19     28.23 o
   3   5  12      632.58      574.95     22.63 o
   4   5  12      585.55      558.46     31.89 o
   5   5  12      244.57      256.38     18.51 o
   6   5  12       75.63       58.61     16.88 o
   7   5  12     1206.23     1141.70     53.50 o
   8   5  12      785.55      754.66     31.39 o
   9   5  12       14.93       33.87     21.43 o
  10   5  12      900.40      743.51     47.75 o
  11   5  12       37.63       36.70     23.91 o
  12   5  12       19.02        8.31     26.67 o
  13   5  12       38.77       43.88     27.06 o
  14   5  12      293.34      287.63     33.99 o
  15   5  12        3.09       19.54     30.91 o
 -16   6  12        0.02       -5.44     52.55 o
 -15   6  12       81.52      111.86     53.75 o
 -14   6  12       11.01       18.32     34.99 o
 -13   6  12      113.66      134.14     36.59 o
 -12   6  12       18.00       27.34     19.85 o
 -11   6  12      541.85      570.25     38.40 o
 -10   6  12       68.03       85.05     18.69 o
  -9   6  12      652.00      659.62     31.03 o
  -8   6  12       16.79       11.96     17.05 o
  -7   6  12        6.53       -0.40     16.07 o
  -6   6  12      768.08      752.84     32.32 o
  -5   6  12      878.95      814.12     58.66 o
  -4   6  12       16.31        9.06     15.97 o
  -3   6  12        2.68        1.67     15.38 o
  -2   6  12       18.36        8.00     12.71 o
  -1   6  12     2391.97     2370.61     91.77 o
   0   6  12       12.50       15.60     13.57 o
   1   6  12      292.35      271.39     17.60 o
   2   6  12        9.04        0.54     14.38 o
   3   6  12       51.41       39.04     15.88 o
   4   6  12      912.99      832.99     42.65 o
   5   6  12      943.21      909.25     48.05 o
   6   6  12      764.03      771.04     33.76 o
   7   6  12      623.78      548.05     28.04 o
   8   6  12       10.89       21.69     21.37 o
   9   6  12       58.14       39.82     22.73 o
  10   6  12       24.65        7.39     22.95 o
  11   6  12       65.22       57.04     26.05 o
  12   6  12       29.30       19.56     26.07 o
  13   6  12      120.85      105.71     30.90 o
  14   6  12       26.05       21.34     31.28 o
 -15   7  12        1.81        5.32     56.66 o
 -14   7  12      188.51      227.39     41.47 o
 -13   7  12      124.32      122.68     37.84 o
 -12   7  12       67.38       70.08     26.91 o
 -11   7  12        8.31       38.60     25.62 o
 -10   7  12      199.40      219.02     27.43 o
  -9   7  12       20.55       27.44     18.64 o
  -8   7  12      143.89      111.85     18.71 o
  -7   7  12        1.30        1.28     16.16 o
  -6   7  12       64.73       49.88     16.17 o
  -5   7  12      342.31      281.75     45.85 o
  -4   7  12      856.11      795.30     73.92 o
  -3   7  12        1.24       -6.72     23.58 o
  -2   7  12        6.13       12.93     22.35 o
  -1   7  12       43.00       24.10     17.22 o
   0   7  12      207.73      187.48     17.25 o
   1   7  12       78.44       87.45     16.30 o
   2   7  12      987.15     1045.31     50.44 o
   3   7  12       46.68       36.14     16.67 o
   4   7  12       74.53       53.11     17.67 o
   5   7  12       11.60       -0.62     17.30 o
   6   7  12       95.46       76.53     18.67 o
   7   7  12        2.02      -11.44     21.43 o
   8   7  12        3.07      -14.00     21.77 o
   9   7  12      160.86      128.68     25.25 o
  10   7  12      344.34      349.27     30.31 o
  11   7  12       25.34       19.67     25.86 o
  12   7  12       27.11       -2.42     28.26 o
  13   7  12       31.03       54.25     29.05 o
 -14   8  12       21.26       10.95     37.87 o
 -13   8  12       67.60       82.01     32.09 o
 -12   8  12      171.39      186.10     30.77 o
 -11   8  12       63.80       67.22     27.67 o
 -10   8  12       30.31       38.84     25.63 o
  -9   8  12       58.10       43.86     23.83 o
  -8   8  12        4.47       11.28     23.73 o
  -7   8  12      166.59      168.55     24.14 o
  -6   8  12      162.01      205.29     35.16 o
  -5   8  12      481.47      546.12     58.98 o
  -4   8  12      511.00      525.86     57.73 o
  -3   8  12       61.11       50.69     25.93 o
  -2   8  12      262.27      244.59     33.19 o
  -1   8  12      280.45      252.96     63.36 o
   0   8  12      152.43      118.75     21.30 o
   1   8  12      815.57      769.65     40.63 o
   2   8  12      321.03      309.20     31.21 o
   3   8  12       20.56       19.71     17.10 o
   4   8  12      253.90      250.39     22.53 o
   5   8  12        3.61       27.73     18.71 o
   6   8  12      504.92      444.34     25.07 o
   7   8  12       72.92       64.12     23.50 o
   8   8  12        9.59        5.32     23.38 o
   9   8  12       16.59       -0.01     24.78 o
  10   8  12        0.19      -11.93     25.56 o
  11   8  12       75.49       69.91     28.25 o
  12   8  12      183.68      120.00     31.59 o
 -12   9  12        1.08       -8.32     30.29 o
 -11   9  12       96.09       91.97     40.30 o
 -10   9  12      226.27      258.23     42.28 o
  -9   9  12       61.86       67.51     35.04 o
  -8   9  12       70.18       89.65     32.51 o
  -7   9  12       86.60       94.26     31.76 o
  -6   9  12      131.50      132.99     31.79 o
  -5   9  12      282.67      256.68     55.46 o
  -4   9  12      228.85      199.88     57.83 o
  -3   9  12      123.85      131.83     29.58 o
  -2   9  12        1.82        1.75     26.51 o
  -1   9  12       57.69       45.77     27.23 o
   0   9  12        7.17        5.63     25.82 o
   1   9  12       40.00       28.81     26.51 o
   2   9  12      130.91      149.06     20.55 o
   3   9  12      145.16      156.18     20.83 o
   4   9  12        0.44       10.89     18.91 o
   5   9  12        0.15        2.70     19.69 o
   6   9  12        4.77       -0.55     20.24 o
   7   9  12        1.75      -23.95     23.95 o
   8   9  12       19.51       17.92     25.23 o
   9   9  12      208.38      210.68     29.92 o
  10   9  12      188.60      211.31     32.05 o
  11   9  12        0.70       -7.21     29.64 o
 -10  10  12       15.23        9.04     38.80 o
  -9  10  12        0.61       -1.46     37.46 o
  -8  10  12       59.36       34.52     36.45 o
  -7  10  12       12.46       30.27     33.69 o
  -6  10  12      418.93      506.92     92.41 o
  -5  10  12        5.82       37.33     30.78 o
  -4  10  12      176.77      199.86     34.38 o
  -3  10  12       47.39       22.45     29.49 o
  -2  10  12        6.42       -7.58     28.86 o
  -1  10  12       42.20       48.46     28.34 o
   0  10  12      200.52      224.55     61.82 o
   1  10  12       49.61       48.87     29.65 o
   2  10  12      147.37      131.46     31.29 o
   3  10  12      212.83      194.55     23.20 o
   4  10  12      144.51      133.59     22.90 o
   5  10  12       18.25       31.59     22.21 o
   6  10  12      145.97      164.31     28.24 o
   7  10  12      463.61      407.90     33.99 o
   8  10  12        0.85      -12.07     28.47 o
   9  10  12        9.04       -4.02     28.27 o
  -8  11  12       25.06       97.06     46.63 o
  -7  11  12        1.24       29.02     36.07 o
  -6  11  12        6.40      -18.59     42.29 o
  -5  11  12      280.55      320.39     78.70 o
  -4  11  12       29.01       44.38     33.07 o
  -3  11  12      215.68      278.85     39.69 o
  -2  11  12       11.52       25.61     34.49 o
  -1  11  12        5.78       15.62     30.50 o
   0  11  12        0.47       -2.17     32.17 o
   1  11  12       72.82      100.31     33.25 o
   2  11  12        8.97       28.23     31.07 o
   3  11  12        1.34        4.96     33.04 o
   4  11  12        5.56       19.41     32.80 o
   5  11  12       75.20       43.27     24.50 o
   6  11  12       70.97      101.34     29.34 o
   7  11  12       16.53       13.92     28.50 o
  -4  12  12        0.82       10.04     35.90 o
  -3  12  12        0.28      -18.51     37.83 o
  -2  12  12       75.67       91.77     38.22 o
  -1  12  12        7.04       -3.83     36.72 o
   0  12  12       69.44       69.42     36.40 o
   1  12  12       23.26       37.98     34.78 o
   2  12  12       16.37       15.20     35.51 o
 -17   0  13      639.60      741.40     69.65 o
 -15   0  13       21.94       10.58     33.70 o
 -13   0  13       55.28       48.76     32.19 o
 -11   0  13        1.80       12.69     27.08 o
  -9   0  13     1120.77     1068.46    101.70 o
  -7   0  13      507.35      455.70     50.66 o
  -5   0  13      496.39      465.92     20.43 o
  -3   0  13      545.11      555.25     28.80 o
  -1   0  13     6181.63     5885.81     51.51 o
   1   0  13      851.25      730.97     25.88 o
   3   0  13      115.47      125.60     14.49 o
   5   0  13      591.06      597.47     22.81 o
   7   0  13       62.77       84.05     21.59 o
   9   0  13      161.23      209.17     27.68 o
  11   0  13     1046.52     1117.76     44.59 o
  13   0  13       12.45       37.84     37.70 o
  15   0  13       53.44       43.38     33.91 o
 -17   1  13      120.81      131.47     38.08 o
 -16   1  13      232.10      235.67     36.23 o
 -15   1  13       15.25       45.88     24.02 o
 -14   1  13      153.15      143.46     24.42 o
 -13   1  13       15.86        0.06     21.38 o
 -12   1  13      507.85      479.37     35.12 o
 -11   1  13       12.13       17.79     19.74 o
 -10   1  13     2378.19     2427.23    124.08 o
  -9   1  13     1065.17      977.73     63.02 o
  -8   1  13     2110.08     1857.73     59.06 o
  -7   1  13      273.09      232.48     17.21 o
  -6   1  13     2953.55     2570.51     66.99 o
  -5   1  13     2464.57     2273.46     72.55 o
  -4   1  13      758.37      732.56     34.56 o
  -3   1  13      104.56      109.50      7.50 o
  -2   1  13     1367.07     1406.28     78.30 o
  -1   1  13      298.94      301.33     16.05 o
   0   1  13     1271.86     1200.95     45.54 o
   1   1  13      225.95      217.30      9.90 o
   2   1  13     1523.14     1531.64     27.58 o
   3   1  13       20.45       21.15      9.05 o
   4   1  13      164.59      155.02     12.33 o
   5   1  13      385.65      391.41     14.43 o
   6   1  13      889.11      920.70     23.77 o
   7   1  13      203.06      200.87     17.52 o
   8   1  13      549.36      559.57     22.45 o
   9   1  13      365.24      370.83     25.37 o
  10   1  13      748.18      702.04     30.97 o
  11   1  13       18.82       35.09     22.31 o
  12   1  13      106.97       93.95     24.79 o
  13   1  13       30.25       47.44     26.27 o
  14   1  13       83.66       79.46     27.24 o
  15   1  13       35.19       39.47     27.63 o
  16   1  13      115.18      169.08     33.04 o
 -17   2  13       95.68      137.50     38.57 o
 -16   2  13        7.16        4.99     31.77 o
 -15   2  13        4.05       -1.50     23.69 o
 -14   2  13        0.33       16.09     23.06 o
 -13   2  13      305.30      349.63     31.81 o
 -12   2  13       23.14       46.48     22.48 o
 -11   2  13       23.92       18.25     21.31 o
 -10   2  13       25.97       23.98     20.00 o
  -9   2  13      416.82      326.46     24.80 o
  -8   2  13        2.94       -3.38     14.88 o
  -7   2  13       47.31       35.35     14.49 o
  -6   2  13      106.63       64.65     14.81 o
  -5   2  13       64.24       56.77     13.83 o
  -4   2  13      131.60      141.42     12.35 o
  -3   2  13       53.81       54.55      8.85 o
  -2   2  13      753.51      711.44     32.82 o
  -1   2  13     1193.96     1134.14     45.44 o
   0   2  13       47.53       62.56     10.70 o
   1   2  13     1096.79     1047.64     41.51 o
   2   2  13       56.67       60.87      8.06 o
   3   2  13      404.34      405.65     13.54 o
   4   2  13      625.50      671.20     23.11 o
   5   2  13     5101.69     5185.13    112.25 o
   6   2  13      765.22      780.63     35.09 o
   7   2  13        1.31       -8.43     18.38 o
   8   2  13        4.43       -5.96     19.15 o
   9   2  13      161.28      170.10     23.68 o
  10   2  13       27.70       18.72     20.97 o
  11   2  13      860.58      880.05     35.90 o
  12   2  13      213.16      197.38     26.15 o
  13   2  13       34.04       58.02     25.71 o
  14   2  13       16.13       25.98     27.90 o
  15   2  13      151.59      114.54     32.40 o
  16   2  13        2.61       -2.42     32.67 o
 -17   3  13      119.58      114.66     38.88 o
 -16   3  13      164.04      189.53     36.47 o
 -15   3  13      101.77      111.72     25.75 o
 -14   3  13      115.16      118.73     27.83 o
 -13   3  13        2.34        8.68     23.11 o
 -12   3  13        4.50        0.41     21.74 o
 -11   3  13       11.55       19.15     21.14 o
 -10   3  13      524.60      448.07     35.07 o
  -9   3  13      274.57      240.22     24.16 o
  -8   3  13       56.90       47.36     16.21 o
  -7   3  13      863.28      710.79     25.62 o
  -6   3  13      678.24      661.01     23.49 o
  -5   3  13     1699.53     1620.13     60.49 o
  -4   3  13       16.32       16.06     14.25 o
  -3   3  13      196.54      169.62     17.15 o
  -2   3  13      121.19      103.43      9.76 o
  -1   3  13      462.00      421.81     13.85 o
   0   3  13     1020.10     1055.07     41.07 o
   1   3  13     1418.15     1376.21     41.59 o
   2   3  13       35.15       32.98     12.04 o
   3   3  13      232.74      245.05     15.68 o
   4   3  13       22.91       26.65     13.55 o
   5   3  13      883.05      868.75     37.40 o
   6   3  13     3435.06     3329.61    135.27 o
   7   3  13       41.92       64.81     19.84 o
   8   3  13      714.21      655.18     33.61 o
   9   3  13      598.12      541.65     29.60 o
  10   3  13      306.59      277.28     26.47 o
  11   3  13        8.61       11.62     22.94 o
  12   3  13        0.64       -3.34     24.94 o
  13   3  13       21.79       33.18     27.08 o
  14   3  13      540.70      515.41     37.65 o
  15   3  13      235.01      234.12     34.30 o
 -16   4  13        0.52        8.02     31.78 o
 -15   4  13        0.47       -8.97     28.17 o
 -14   4  13      216.61      243.25     29.41 o
 -13   4  13       34.20       25.04     24.52 o
 -12   4  13      470.75      417.53     43.23 o
 -11   4  13       69.02       61.28     21.58 o
 -10   4  13      301.18      285.29     21.74 o
  -9   4  13      286.22      259.43     21.62 o
  -8   4  13      176.06      193.86     18.80 o
  -7   4  13      274.79      242.55     18.68 o
  -6   4  13     1148.11     1136.54     48.24 o
  -5   4  13       93.24       76.37     14.75 o
  -4   4  13      379.39      358.20     26.56 o
  -3   4  13       68.76       80.17     13.18 o
  -2   4  13      235.70      232.85     12.42 o
  -1   4  13      653.15      620.59     20.96 o
   0   4  13       67.83       54.47     11.08 o
   1   4  13      901.80      814.99     18.56 o
   2   4  13     1133.94     1241.05     46.35 o
   3   4  13      201.94      187.70     16.29 o
   4   4  13      785.79      732.47     41.08 o
   5   4  13      146.82      176.12     17.50 o
   6   4  13     2656.93     2448.23     53.12 o
   7   4  13      186.42      189.50     22.53 o
   8   4  13      899.45      872.13     56.23 o
   9   4  13       24.72       18.81     21.95 o
  10   4  13      333.41      317.71     27.72 o
  11   4  13        1.70        3.62     24.41 o
  12   4  13      460.85      478.10     33.66 o
  13   4  13       14.50        1.57     27.70 o
  14   4  13       33.73       -0.71     29.44 o
  15   4  13        6.81       17.17     31.23 o
 -16   5  13        0.11       34.03     55.79 o
 -15   5  13      130.10      177.22     41.73 o
 -14   5  13        6.22       -4.28     27.72 o
 -13   5  13      260.61      287.47     29.58 o
 -12   5  13        0.24       -0.60     23.41 o
 -11   5  13      185.63      218.06     21.90 o
 -10   5  13      196.24      170.50     20.05 o
  -9   5  13      877.79      820.79     30.86 o
  -8   5  13      158.54      165.35     19.17 o
  -7   5  13      467.16      470.99     21.86 o
  -6   5  13       68.02       61.86     15.89 o
  -5   5  13      198.49      152.10     18.80 o
  -4   5  13       10.73        7.21     15.51 o
  -3   5  13     1448.60     1232.64     34.50 o
  -2   5  13       50.95       32.13     13.29 o
  -1   5  13      162.14      149.65     12.90 o
   0   5  13      194.72      165.50     13.25 o
   1   5  13     1078.72      961.00     53.76 o
   2   5  13      122.84      124.42     13.08 o
   3   5  13      354.79      349.37     27.10 o
   4   5  13      155.23      135.43     22.60 o
   5   5  13      401.89      368.26     26.29 o
   6   5  13        9.68       14.16     18.46 o
   7   5  13     1157.25     1033.65     71.88 o
   8   5  13      235.22      190.51     23.55 o
   9   5  13      223.49      218.66     25.39 o
  10   5  13       33.75       31.59     22.90 o
  11   5  13       32.38        0.45     25.79 o
  12   5  13       41.42       25.94     26.44 o
  13   5  13      361.76      397.87     35.56 o
  14   5  13        5.91       -0.03     30.14 o
 -15   6  13       16.82       35.42     35.73 o
 -14   6  13      479.66      598.87     47.45 o
 -13   6  13       89.23       91.76     36.81 o
 -12   6  13      214.25      255.71     29.53 o
 -11   6  13      232.68      223.03     24.28 o
 -10   6  13       69.84       67.52     18.57 o
  -9   6  13       75.10       93.40     19.55 o
  -8   6  13      370.33      355.26     22.21 o
  -7   6  13      232.49      229.31     20.03 o
  -6   6  13     1350.15     1297.28     69.24 o
  -5   6  13      380.41      333.75     23.49 o
  -4   6  13      115.39      110.11     19.38 o
  -3   6  13       36.62       33.36     16.85 o
  -2   6  13      787.17      748.19     42.69 o
  -1   6  13      114.49       96.99     14.26 o
   0   6  13     1723.79     1570.28     54.75 o
   1   6  13       30.42       32.90     14.29 o
   2   6  13        6.84        4.51     15.00 o
   3   6  13      164.18      154.90     18.33 o
   4   6  13     1151.74     1209.82     94.51 o
   5   6  13      288.54      280.78     20.81 o
   6   6  13      187.92      159.30     22.16 o
   7   6  13      101.29       97.94     21.56 o
   8   6  13       62.15       45.20     22.14 o
   9   6  13      313.64      238.61     26.46 o
  10   6  13       13.76       35.80     24.01 o
  11   6  13        0.05        0.77     24.67 o
  12   6  13       81.10       82.61     28.78 o
  13   6  13       56.35       51.98     29.36 o
  14   6  13        2.75      -27.16     31.72 o
 -14   7  13       22.23       18.18     39.77 o
 -13   7  13       78.83      109.83     38.86 o
 -12   7  13      409.44      433.83     34.57 o
 -11   7  13      150.62      183.22     28.24 o
 -10   7  13        5.36       13.74     22.97 o
  -9   7  13      373.06      391.65     24.29 o
  -8   7  13       18.91       35.87     17.90 o
  -7   7  13        0.47        4.78     16.72 o
  -6   7  13       87.74       98.10     17.62 o
  -5   7  13      957.29      992.05     84.63 o
  -4   7  13      469.79      466.94     30.96 o
  -3   7  13      514.35      437.44     61.17 o
  -2   7  13      291.76      221.43     46.98 o
  -1   7  13        0.10       -1.80     17.74 o
   0   7  13       36.95       27.27     18.30 o
   1   7  13      747.61      816.67     44.63 o
   2   7  13      160.72      169.55     18.99 o
   3   7  13      379.19      382.86     22.13 o
   4   7  13        0.70      -17.60     17.60 o
   5   7  13        1.55       -1.33     17.74 o
   6   7  13       46.87       12.86     19.94 o
   7   7  13       14.42        4.65     21.86 o
   8   7  13       42.22       31.02     23.33 o
   9   7  13      814.76      696.86     35.02 o
  10   7  13        8.42       -5.40     25.11 o
  11   7  13       96.38       91.29     28.53 o
  12   7  13       24.87       19.48     27.70 o
  13   7  13      121.11      135.90     32.89 o
 -13   8  13       55.45       84.60     32.56 o
 -12   8  13       56.52       92.71     31.66 o
 -11   8  13        0.90        7.36     28.50 o
 -10   8  13        9.02       -7.94     26.38 o
  -9   8  13       13.35        8.97     24.51 o
  -8   8  13       50.64       59.51     24.45 o
  -7   8  13      140.95      159.13     31.54 o
  -6   8  13      112.50      122.59     23.13 o
  -5   8  13      280.49      316.91     34.94 o
  -4   8  13      152.25      140.73     37.65 o
  -3   8  13       34.91       43.97     26.54 o
  -2   8  13      608.18      601.47     74.08 o
  -1   8  13      105.06      103.47     45.52 o
   0   8  13      248.43      241.95     29.97 o
   1   8  13      166.49      154.48     22.53 o
   2   8  13       72.22       82.67     18.58 o
   3   8  13      102.34       81.18     18.76 o
   4   8  13       81.35       97.79     19.60 o
   5   8  13      303.50      291.93     23.08 o
   6   8  13      160.43      163.63     25.52 o
   7   8  13       34.40       22.00     23.62 o
   8   8  13      278.84      247.04     33.96 o
   9   8  13       81.84       99.93     27.61 o
  10   8  13      134.51      111.37     29.39 o
  11   8  13       13.12        8.29     28.25 o
  12   8  13       15.76       28.22     29.81 o
 -12   9  13        4.36        2.20     41.01 o
 -11   9  13       21.12        9.71     39.65 o
 -10   9  13       19.85       27.57     37.29 o
  -9   9  13       56.28       36.39     35.45 o
  -8   9  13       55.78       61.62     33.45 o
  -7   9  13        0.08       -7.54     30.88 o
  -6   9  13      427.66      460.73     93.77 o
  -5   9  13       24.09       10.25     29.20 o
  -4   9  13      127.59      131.86     31.74 o
  -3   9  13      107.45      116.51     30.49 o
  -2   9  13       41.67       32.44     29.43 o
  -1   9  13        2.55      -11.66     27.69 o
   0   9  13        7.08       -6.37     27.46 o
   1   9  13      260.75      233.24     25.79 o
   2   9  13      408.37      447.60     38.33 o
   3   9  13      162.94      157.21     20.76 o
   4   9  13       60.68       58.40     20.40 o
   5   9  13        1.66        8.07     20.43 o
   6   9  13      167.41       95.00     26.10 o
   7   9  13       53.21       58.54     26.18 o
   8   9  13       89.30      112.50     28.46 o
   9   9  13       78.87       81.33     29.87 o
  10   9  13      105.80       94.34     37.81 o
 -10  10  13        6.19      -15.57     40.16 o
  -9  10  13      142.34      171.37     41.78 o
  -8  10  13       12.46       32.04     37.73 o
  -7  10  13      282.19      380.71     42.94 o
  -6  10  13       49.19       76.93     35.40 o
  -5  10  13       92.65      120.47     34.76 o
  -4  10  13        0.36       10.11     39.87 o
  -3  10  13        0.21       -1.63     30.93 o
  -2  10  13       32.66       37.99     31.07 o
  -1  10  13       47.36       28.27     30.40 o
   0  10  13       37.77       32.31     29.55 o
   1  10  13       43.58       49.59     30.98 o
   2  10  13        0.34       10.66     28.50 o
   3  10  13       11.95       -7.29     23.54 o
   4  10  13      131.99      147.47     23.85 o
   5  10  13      260.58      239.78     25.24 o
   6  10  13       23.70       31.67     26.59 o
   7  10  13       60.19       56.95     28.98 o
   8  10  13        8.63      -19.14     28.89 o
  -7  11  13       81.87      120.67     40.47 o
  -6  11  13      158.31      180.97     81.44 o
  -5  11  13       23.97       39.70     36.70 o
  -4  11  13      171.37      212.22     39.81 o
  -3  11  13       14.80       29.19     36.48 o
  -2  11  13       49.56       55.69     34.23 o
  -1  11  13       38.38       47.93     33.37 o
   0  11  13       64.75      105.90     79.26 o
   1  11  13       50.61       57.14     32.80 o
   2  11  13      178.33      281.29     38.62 o
   3  11  13        0.02      -12.31     33.42 o
   4  11  13        2.51       11.59     33.38 o
   5  11  13       14.80       18.90     26.51 o
 -16   0  14      248.70      322.30     56.25 o
 -14   0  14      418.82      481.70     43.20 o
 -12   0  14      194.78      192.35     34.27 o
 -10   0  14      281.09      266.75     51.43 o
  -8   0  14      556.64      468.67     88.86 o
  -6   0  14      417.92      420.42     53.99 o
  -4   0  14       32.08       40.15      9.72 o
  -2   0  14     4580.12     4984.91    200.09 o
   0   0  14      546.23      504.89     25.05 o
   2   0  14      120.04      126.17     14.05 o
   4   0  14     6298.20     6277.21     53.46 o
   6   0  14     3583.71     3573.11     57.11 o
   8   0  14        2.36       16.08     21.86 o
  10   0  14       67.01      137.57     38.36 o
  12   0  14      747.10      814.00     44.44 o
  14   0  14        8.54       32.19     33.75 o
 -17   1  14      101.69      136.40     40.35 o
 -16   1  14        8.44        9.37     32.46 o
 -15   1  14       92.31      130.44     30.73 o
 -14   1  14       40.96       34.46     24.35 o
 -13   1  14       20.32       14.75     22.88 o
 -12   1  14       18.47       33.22     21.92 o
 -11   1  14      714.37      744.54     55.80 o
 -10   1  14        2.85       13.74     20.05 o
  -9   1  14     2541.41     2405.97    132.83 o
  -8   1  14      615.83      544.80     28.08 o
  -7   1  14        5.52        0.29     14.95 o
  -6   1  14      469.06      416.06     20.21 o
  -5   1  14     2667.77     2350.76     85.62 o
  -4   1  14        6.53       10.00      7.51 o
  -3   1  14     2003.85     1953.91    112.08 o
  -2   1  14       76.94       70.00      7.52 o
  -1   1  14        9.64       19.74      6.53 o
   0   1  14      316.85      306.04     12.73 o
   1   1  14     1849.86     1891.07     56.81 o
   2   1  14      241.98      222.82     11.18 o
   3   1  14       15.76       15.41      9.44 o
   4   1  14      155.57      149.49     12.28 o
   5   1  14      677.17      660.99     16.94 o
   6   1  14       59.72       50.12     15.02 o
   7   1  14      190.80      196.59     17.39 o
   8   1  14      242.78      246.20     19.71 o
   9   1  14     1017.16      957.88     28.12 o
  10   1  14       77.62       71.87     18.66 o
  11   1  14       45.49       83.35     27.02 o
  12   1  14      122.53      152.23     26.24 o
  13   1  14      202.00      182.54     28.12 o
  14   1  14        2.18       -9.32     27.03 o
  15   1  14      257.32      261.77     33.50 o
 -17   2  14      100.86      177.65     40.50 o
 -16   2  14        1.18       -1.58     32.33 o
 -15   2  14        0.33        5.28     25.54 o
 -14   2  14      232.88      259.15     28.30 o
 -13   2  14      152.51      223.50     46.66 o
 -12   2  14       86.16      126.92     22.50 o
 -11   2  14       55.38       32.02     22.14 o
 -10   2  14        4.17        0.05     21.12 o
  -9   2  14        7.44      -17.56     21.31 o
  -8   2  14       94.39       83.54     16.93 o
  -7   2  14        7.41       -1.66     14.68 o
  -6   2  14       77.65       62.88     18.72 o
  -5   2  14     1752.43     1559.51     37.03 o
  -4   2  14      213.51      191.84     13.82 o
  -3   2  14      251.32      250.60     20.89 o
  -2   2  14     1572.16     1600.77     85.09 o
  -1   2  14      271.10      277.40     16.45 o
   0   2  14      840.36      744.14     26.84 o
   1   2  14      154.94      161.02     15.47 o
   2   2  14     1093.28     1080.54     37.81 o
   3   2  14        8.55       12.18     12.63 o
   4   2  14      648.82      657.43     34.79 o
   5   2  14     3241.51     3399.39     85.93 o
   6   2  14      960.60      955.54     42.96 o
   7   2  14      151.21      147.21     20.78 o
   8   2  14      177.14      138.66     22.33 o
   9   2  14      446.00      441.16     27.71 o
  10   2  14       20.98       12.72     22.10 o
  11   2  14       49.06       47.04     24.13 o
  12   2  14      138.34      136.47     27.46 o
  13   2  14       84.05       89.95     27.93 o
  14   2  14      192.11      225.87     33.00 o
  15   2  14        0.39        0.00     30.92 o
 -17   3  14       20.98       18.40     37.68 o
 -16   3  14      117.65      108.94     35.46 o
 -15   3  14       38.33       22.25     25.82 o
 -14   3  14        2.04        7.49     24.50 o
 -13   3  14      149.78      126.19     25.66 o
 -12   3  14      299.20      292.41     41.95 o
 -11   3  14      242.40      242.66     25.75 o
 -10   3  14      305.53      320.44     25.89 o
  -9   3  14     1907.01     1731.46     39.18 o
  -8   3  14      102.18       90.30     17.30 o
  -7   3  14       13.74       31.66     15.46 o
  -6   3  14      298.71      242.69     19.15 o
  -5   3  14      674.98      626.80     36.01 o
  -4   3  14      211.71      191.50     14.48 o
  -3   3  14       80.78       73.15     12.61 o
  -2   3  14      160.66      144.80     12.93 o
  -1   3  14       10.55       26.23     10.06 o
   0   3  14      151.81      139.11     13.31 o
   1   3  14      392.12      418.16     17.02 o
   2   3  14      102.62       98.44     13.96 o
   3   3  14       32.95       21.19     13.48 o
   4   3  14        3.74        7.41     14.34 o
   5   3  14     2026.54     2013.23     41.58 o
   6   3  14       78.28       69.42     18.72 o
   7   3  14      258.94      241.83     22.66 o
   8   3  14      538.63      497.88     37.47 o
   9   3  14      261.34      254.39     31.45 o
  10   3  14       94.70       55.46     23.42 o
  11   3  14      167.75      145.19     26.29 o
  12   3  14      150.95      124.13     26.93 o
  13   3  14      408.16      378.60     33.90 o
  14   3  14      190.69      215.50     32.95 o
  15   3  14       71.09       61.72     33.06 o
 -16   4  14        2.06      -14.32     36.32 o
 -15   4  14      169.01      208.05     32.38 o
 -14   4  14      122.71      129.41     28.67 o
 -13   4  14      307.36      286.02     36.72 o
 -12   4  14       90.34       84.66     24.61 o
 -11   4  14        3.89        8.77     22.03 o
 -10   4  14        2.40       22.44     18.07 o
  -9   4  14      334.83      308.08     22.15 o
  -8   4  14       51.66       53.99     17.66 o
  -7   4  14      250.70      244.90     19.62 o
  -6   4  14      230.52      231.93     18.43 o
  -5   4  14      705.47      615.59     21.81 o
  -4   4  14       36.54       47.77     16.51 o
  -3   4  14       96.33       93.91     13.92 o
  -2   4  14      985.45      903.50     73.47 o
  -1   4  14     1010.44      872.30     33.63 o
   0   4  14        6.00        8.78     10.87 o
   1   4  14      196.69      181.82     13.08 o
   2   4  14       77.94       61.49     14.32 o
   3   4  14      184.35      150.52     20.43 o
   4   4  14        6.15       10.30     14.98 o
   5   4  14     1758.39     1762.10     71.02 o
   6   4  14       18.63       27.62     18.64 o
   7   4  14       24.78       18.50     18.95 o
   8   4  14       10.94       16.64     20.99 o
   9   4  14      107.14       90.19     23.60 o
  10   4  14       99.25       63.75     24.52 o
  11   4  14      274.81      264.07     29.49 o
  12   4  14        0.79       20.04     26.49 o
  13   4  14        3.46      -10.10     28.89 o
  14   4  14       59.16       44.13     30.41 o
 -15   5  14       18.53       16.69     30.82 o
 -14   5  14        0.23      -18.87     27.97 o
 -13   5  14       57.92       63.43     25.95 o
 -12   5  14       45.02       44.50     24.23 o
 -11   5  14        4.86       -1.61     19.08 o
 -10   5  14      587.80      582.71     28.64 o
  -9   5  14      168.42      132.92     20.19 o
  -8   5  14      303.88      268.97     21.31 o
  -7   5  14       54.93       53.89     17.29 o
  -6   5  14      443.39      410.92     21.66 o
  -5   5  14      122.53      134.44     21.06 o
  -4   5  14     1885.53     1715.60     42.21 o
  -3   5  14       12.69       12.94     13.65 o
  -2   5  14      528.57      486.57     19.92 o
  -1   5  14      362.63      308.71     17.49 o
   0   5  14       92.41       86.94     12.70 o
   1   5  14      156.24      151.90     13.44 o
   2   5  14      820.62      790.96     31.83 o
   3   5  14       50.40       35.00     15.56 o
   4   5  14      816.12      790.31     82.26 o
   5   5  14      187.73      172.87     18.61 o
   6   5  14       25.76       26.60     19.20 o
   7   5  14      363.40      335.45     36.84 o
   8   5  14      286.50      267.64     25.85 o
   9   5  14       22.90       31.72     22.43 o
  10   5  14      101.25       96.11     24.11 o
  11   5  14       30.91       17.25     24.56 o
  12   5  14      310.94      257.13     32.43 o
  13   5  14        1.02       -8.57     28.53 o
  14   5  14      306.31      271.35     36.00 o
 -15   6  14        2.08       30.02     38.80 o
 -14   6  14        9.69       61.69     43.85 o
 -13   6  14      372.08      497.63     66.33 o
 -12   6  14      100.39       98.93     23.50 o
 -11   6  14      135.78      145.47     21.99 o
 -10   6  14       10.04       24.81     18.49 o
  -9   6  14      323.28      319.39     23.23 o
  -8   6  14       65.34       53.92     18.79 o
  -7   6  14      398.98      414.12     23.14 o
  -6   6  14       50.34       48.17     17.01 o
  -5   6  14      611.64      612.78     47.77 o
  -4   6  14      191.88      171.61     21.07 o
  -3   6  14      379.87      338.82     23.16 o
  -2   6  14       41.64       40.39     13.97 o
  -1   6  14     1185.27     1071.08     90.04 o
   0   6  14        0.60       13.13     14.89 o
   1   6  14      966.57      928.96     54.79 o
   2   6  14        1.55        2.88     15.27 o
   3   6  14       67.89       68.58     17.05 o
   4   6  14      205.73      214.91     23.58 o
   5   6  14      851.40      819.69     43.47 o
   6   6  14      332.50      276.01     28.98 o
   7   6  14        8.64       13.94     21.66 o
   8   6  14        0.81       18.15     21.95 o
   9   6  14      369.87      336.74     28.90 o
  10   6  14       71.72       43.71     25.15 o
  11   6  14        2.42       19.66     26.36 o
  12   6  14        0.51       21.18     27.39 o
  13   6  14        0.40        4.47     28.72 o
 -14   7  14        2.27        3.29     38.79 o
 -13   7  14       39.45       85.56     30.43 o
 -12   7  14        0.50       12.05     28.22 o
 -11   7  14       12.11        4.99     25.84 o
 -10   7  14      384.88      447.49     42.20 o
  -9   7  14        0.27        8.40     19.53 o
  -8   7  14       11.35       17.00     18.71 o
  -7   7  14       88.64       83.98     18.81 o
  -6   7  14      123.32      144.79     18.92 o
  -5   7  14       31.01       19.48     18.84 o
  -4   7  14      181.37      141.39     43.65 o
  -3   7  14      167.89      133.43     26.86 o
  -2   7  14        1.94       12.51     23.94 o
  -1   7  14      229.60      247.39     30.78 o
   0   7  14      397.47      368.71     25.30 o
   1   7  14      329.99      360.11     21.72 o
   2   7  14      924.08      926.22     47.90 o
   3   7  14       11.28        7.31     16.93 o
   4   7  14       12.77        3.23     17.91 o
   5   7  14      165.40      125.94     20.57 o
   6   7  14        1.08       -4.39     22.10 o
   7   7  14       75.45       65.40     23.28 o
   8   7  14      883.97      826.48     46.63 o
   9   7  14       59.23       79.73     25.51 o
  10   7  14      260.16      237.00     30.87 o
  11   7  14        0.94        1.42     27.07 o
  12   7  14       83.66       92.72     30.10 o
 -13   8  14      126.12      216.54     35.39 o
 -12   8  14       70.85       78.22     31.34 o
 -11   8  14        7.30      -15.27     29.13 o
 -10   8  14       52.66       72.84     28.42 o
  -9   8  14       42.93       71.03     26.55 o
  -8   8  14      108.79      114.52     33.00 o
  -7   8  14       95.06      109.02     30.63 o
  -6   8  14      101.93      106.15     23.23 o
  -5   8  14        7.36       14.73     20.90 o
  -4   8  14        2.87        9.12     27.17 o
  -3   8  14       63.22       59.64     26.97 o
  -2   8  14       17.46       13.19     26.86 o
  -1   8  14      430.16      400.80     77.42 o
   0   8  14       12.43       10.91     20.45 o
   1   8  14       42.33       37.53     20.74 o
   2   8  14       12.82       13.48     20.65 o
   3   8  14      386.75      381.39     24.19 o
   4   8  14      197.46      214.35     22.09 o
   5   8  14      722.95      751.49     52.64 o
   6   8  14      161.74      154.84     26.44 o
   7   8  14      207.78      177.06     27.40 o
   8   8  14      276.61      293.20     30.54 o
   9   8  14       74.69       73.23     28.52 o
  10   8  14       22.44        5.91     28.83 o
  11   8  14       87.47       84.64     33.37 o
 -11   9  14        0.61      -13.70     40.76 o
 -10   9  14      141.08      205.69     57.22 o
  -9   9  14        1.15       -4.86     36.41 o
  -8   9  14        6.90       12.93     34.19 o
  -7   9  14       72.44       60.28     33.06 o
  -6   9  14       35.69       34.26     30.76 o
  -5   9  14      470.60      537.44     48.15 o
  -4   9  14       18.60        7.48     30.84 o
  -3   9  14        3.91        2.53     29.31 o
  -2   9  14       27.12       55.26     29.08 o
  -1   9  14       25.81        0.88     27.66 o
   0   9  14        4.19        2.73     27.93 o
   1   9  14       86.27       85.89     24.04 o
   2   9  14       51.66       40.78     22.61 o
   3   9  14      108.62      110.93     24.51 o
   4   9  14        0.07       -3.24     20.17 o
   5   9  14      323.41      335.29     26.72 o
   6   9  14        0.27      -15.46     25.49 o
   7   9  14      222.00      224.04     30.82 o
   8   9  14      144.22      129.56     29.67 o
   9   9  14      207.96      189.57     33.14 o
  -9  10  14        2.18      -39.00     40.82 o
  -8  10  14      117.49      173.80     42.94 o
  -7  10  14      102.69      147.75     43.83 o
  -6  10  14       54.74       65.33     34.77 o
  -5  10  14       56.34       34.98     34.61 o
  -4  10  14       23.02        4.32     32.35 o
  -3  10  14      119.80      119.76     34.38 o
  -2  10  14       55.56       52.31     32.32 o
  -1  10  14       14.24       -5.68     32.71 o
   0  10  14       45.96       24.38     31.21 o
   1  10  14        8.88       30.33     32.31 o
   2  10  14        0.06       14.54     33.30 o
   3  10  14        4.68      -12.32     24.07 o
   4  10  14      113.70      143.11     28.19 o
   5  10  14        9.24       22.74     23.21 o
   6  10  14      204.39      214.08     30.90 o
   7  10  14        3.67       32.38     28.07 o
  -6  11  14        1.15        3.74     39.07 o
  -5  11  14      100.56      145.69     39.08 o
  -4  11  14        2.95       18.46     36.56 o
  -3  11  14      201.43      223.02     39.36 o
  -2  11  14       31.31       33.28     36.08 o
  -1  11  14        0.15        1.57     33.71 o
   0  11  14       79.37      102.46     37.21 o
   1  11  14      243.26      316.85     41.84 o
   2  11  14       14.36       35.38     35.67 o
   3  11  14       76.83      109.00     37.14 o
   4  11  14       24.11       32.69     36.72 o
 -17   0  15      187.41      213.58     57.82 o
 -15   0  15       84.16       53.11     37.83 o
 -13   0  15        6.00      -14.53     34.27 o
 -11   0  15      108.11      102.48     32.51 o
  -9   0  15      453.84      416.46     76.66 o
  -7   0  15        2.99       16.56     26.83 o
  -5   0  15      606.10      506.82     42.32 o
  -3   0  15        2.62        5.95     10.17 o
  -1   0  15     5610.90     5413.94    281.43 o
   1   0  15      364.57      360.45     16.29 o
   3   0  15     1589.51     1557.49     29.63 o
   5   0  15     7489.01     7564.60     78.26 o
   7   0  15      278.06      277.48     26.91 o
   9   0  15      150.75      181.61     41.44 o
  11   0  15      565.35      547.68     38.22 o
  13   0  15       44.20       75.18     33.62 o
  15   0  15       82.94       70.17     36.36 o
 -17   1  15      418.03      457.69     47.44 o
 -16   1  15       45.37       63.88     33.96 o
 -15   1  15        0.92       27.09     26.63 o
 -14   1  15        3.75       14.89     24.42 o
 -13   1  15       47.62       20.37     24.42 o
 -12   1  15      306.55      280.47     26.27 o
 -11   1  15      131.34      129.34     22.80 o
 -10   1  15     1085.65     1107.14     80.24 o
  -9   1  15      200.66      185.23     22.18 o
  -8   1  15        4.17       17.38     19.07 o
  -7   1  15     1170.66     1081.70     54.19 o
  -6   1  15       13.36        5.16     14.72 o
  -5   1  15       87.77       85.91     15.19 o
  -4   1  15     1122.11     1051.93     66.57 o
  -3   1  15       41.89       43.95      9.46 o
  -2   1  15      387.08      395.38     27.63 o
  -1   1  15      198.91      183.68     15.24 o
   0   1  15      333.38      307.07     15.12 o
   1   1  15      552.41      571.70     17.57 o
   2   1  15        8.41       -8.40     11.52 o
   3   1  15      412.85      386.98     16.45 o
   4   1  15      441.69      444.32     16.44 o
   5   1  15        4.49       16.02     12.30 o
   6   1  15      375.04      342.05     18.76 o
   7   1  15       11.29       10.70     15.71 o
   8   1  15      327.99      320.10     20.66 o
   9   1  15       31.76       44.17     17.81 o
  10   1  15       46.53       52.01     18.90 o
  11   1  15      111.05      101.68     20.75 o
  12   1  15      303.00      273.93     25.08 o
  13   1  15       57.45       87.00     23.98 o
  14   1  15      494.05      616.22     32.29 o
  15   1  15       22.91       59.22     27.30 o
 -16   2  15       39.31       42.52     31.37 o
 -15   2  15      139.69      215.87     30.22 o
 -14   2  15       78.02      121.64     26.47 o
 -13   2  15      152.59      197.26     35.07 o
 -12   2  15        6.39       26.51     21.32 o
 -11   2  15        7.50       18.24     23.18 o
 -10   2  15       56.55       56.12     22.35 o
  -9   2  15       38.96       19.45     22.52 o
  -8   2  15      169.10      145.48     18.67 o
  -7   2  15      541.27      491.42     22.06 o
  -6   2  15       60.64       33.65     15.91 o
  -5   2  15       71.05       53.60     17.22 o
  -4   2  15      267.21      223.05     14.75 o
  -3   2  15     1494.46     1383.99     96.41 o
  -2   2  15      197.11      207.02     14.86 o
  -1   2  15     1456.38     1534.56     92.72 o
   0   2  15      140.11      126.64     12.84 o
   1   2  15      704.79      664.29     35.97 o
   2   2  15      468.90      471.73     26.80 o
   3   2  15      347.51      343.32     17.21 o
   4   2  15      852.36      848.39     25.49 o
   5   2  15     1436.56     1471.19     44.61 o
   6   2  15     1917.10     1883.37     75.79 o
   7   2  15      175.60      147.89     21.16 o
   8   2  15      798.37      807.06     32.28 o
   9   2  15      205.22      207.41     25.26 o
  10   2  15       27.49       21.41     23.41 o
  11   2  15      511.54      506.29     32.74 o
  12   2  15      317.78      309.74     30.35 o
  13   2  15      285.69      324.51     33.03 o
  14   2  15       31.93        6.46     29.83 o
  15   2  15      335.18      364.08     38.69 o
 -16   3  15        2.44        1.44     36.63 o
 -15   3  15       41.09       56.80     27.48 o
 -14   3  15        0.35        2.73     25.42 o
 -13   3  15        0.17       12.35     25.46 o
 -12   3  15      511.77      457.67     37.97 o
 -11   3  15      540.76      486.32     35.15 o
 -10   3  15      309.64      322.34     28.94 o
  -9   3  15      189.55      198.19     20.70 o
  -8   3  15       20.87       32.53     16.59 o
  -7   3  15       38.21       51.04     16.29 o
  -6   3  15      446.28      438.49     34.30 o
  -5   3  15      784.42      719.14     47.31 o
  -4   3  15      783.52      796.73     78.90 o
  -3   3  15        4.73        5.85     11.78 o
  -2   3  15      168.11      162.42     14.30 o
  -1   3  15        7.00        7.26     10.53 o
   0   3  15     1921.09     1812.16     68.68 o
   1   3  15      503.91      526.39     28.17 o
   2   3  15        7.78      -11.28     13.23 o
   3   3  15       51.75       43.91     14.32 o
   4   3  15      433.66      405.42     21.76 o
   5   3  15      162.42      159.82     17.51 o
   6   3  15      207.91      190.19     21.44 o
   7   3  15      579.85      551.64     27.37 o
   8   3  15      386.74      358.48     26.96 o
   9   3  15       20.99       14.16     22.64 o
  10   3  15        0.66      -23.81     23.81 o
  11   3  15      135.75      122.82     27.15 o
  12   3  15        5.29       -2.45     26.70 o
  13   3  15      141.78      155.99     31.06 o
  14   3  15       12.57       -4.30     30.92 o
 -16   4  15        1.95        3.12     37.14 o
 -15   4  15        0.20       -4.82     29.19 o
 -14   4  15      482.33      582.35     37.36 o
 -13   4  15      328.40      403.60     32.92 o
 -12   4  15        4.52        7.03     25.69 o
 -11   4  15       10.42       21.71     23.26 o
 -10   4  15      282.03      282.42     22.89 o
  -9   4  15      228.96      232.96     20.97 o
  -8   4  15      923.04      870.03     28.45 o
  -7   4  15     1277.72     1279.07     42.80 o
  -6   4  15      520.08      489.53     22.10 o
  -5   4  15        9.60       23.95     15.57 o
  -4   4  15      908.96      825.02     60.11 o
  -3   4  15      222.54      203.34     18.40 o
  -2   4  15      192.04      193.48     15.91 o
  -1   4  15      391.36      366.34     17.29 o
   0   4  15      448.45      396.23     15.80 o
   1   4  15        7.70        7.27     11.73 o
   2   4  15       51.80       41.79     14.19 o
   3   4  15      586.57      546.13     57.13 o
   4   4  15      225.57      207.44     20.38 o
   5   4  15       76.14       83.14     16.53 o
   6   4  15      121.59      117.96     19.99 o
   7   4  15      188.04      154.62     21.79 o
   8   4  15      120.18      103.61     22.43 o
   9   4  15       56.83       47.49     22.00 o
  10   4  15      296.51      255.38     27.28 o
  11   4  15        7.24       -4.01     25.16 o
  12   4  15       93.01       74.65     28.03 o
  13   4  15      312.46      260.18     34.91 o
  14   4  15      234.24      249.85     35.57 o
 -15   5  15        4.89       -6.31     31.68 o
 -14   5  15        9.33      -10.18     28.32 o
 -13   5  15        0.25        7.15     26.81 o
 -12   5  15      103.78       91.02     26.95 o
 -11   5  15      263.57      281.55     23.86 o
 -10   5  15       44.69       33.24     20.07 o
  -9   5  15      133.82      110.89     20.63 o
  -8   5  15        1.18       -4.83     18.09 o
  -7   5  15      417.16      425.72     23.42 o
  -6   5  15      273.34      218.88     20.17 o
  -5   5  15     2441.40     2210.72     92.82 o
  -4   5  15        3.16        8.08     17.50 o
  -3   5  15      879.75      805.64     45.05 o
  -2   5  15      192.37      165.84     19.25 o
  -1   5  15      831.92      780.93     33.52 o
   0   5  15      251.04      209.18     15.01 o
   1   5  15     1138.09     1107.68     53.57 o
   2   5  15      964.59      949.05     49.32 o
   3   5  15      220.46      216.62     25.93 o
   4   5  15        4.96        7.39     16.32 o
   5   5  15        1.19        9.29     16.58 o
   6   5  15      510.34      467.47     26.87 o
   7   5  15       77.31       83.77     20.96 o
   8   5  15       27.43       34.55     21.59 o
   9   5  15      142.19      126.91     25.17 o
  10   5  15        5.24       13.66     23.69 o
  11   5  15        4.05       29.27     25.42 o
  12   5  15        0.06        5.94     26.89 o
  13   5  15       25.57       29.31     29.22 o
 -14   6  15      304.88      484.45     86.74 o
 -13   6  15       16.91        2.94     38.15 o
 -12   6  15        2.60       12.28     22.76 o
 -11   6  15       26.02       25.30     21.46 o
 -10   6  15       55.19       87.55     21.28 o
  -9   6  15      145.77      137.57     21.57 o
  -8   6  15      278.53      275.80     22.50 o
  -7   6  15      124.63      113.19     19.13 o
  -6   6  15      218.78      183.73     19.72 o
  -5   6  15       39.51       42.26     20.22 o
  -4   6  15      334.69      308.64     23.86 o
  -3   6  15        1.23       -2.59     19.08 o
  -2   6  15      138.25      166.73     17.29 o
  -1   6  15      179.09      204.70     21.35 o
   0   6  15      642.40      678.38     38.49 o
   1   6  15        0.01       -6.06     15.91 o
   2   6  15        1.35       13.67     16.08 o
   3   6  15        8.66        6.57     16.64 o
   4   6  15      785.43      889.56     36.66 o
   5   6  15      211.20      209.70     23.30 o
   6   6  15       49.11       33.02     20.80 o
   7   6  15       14.05       20.00     21.32 o
   8   6  15        0.40        2.30     22.95 o
   9   6  15        6.38       -0.31     23.83 o
  10   6  15      249.31      270.06     31.07 o
  11   6  15        4.19       14.47     26.37 o
  12   6  15        1.06      -12.71     27.75 o
 -13   7  15        1.83       -4.75     39.47 o
 -12   7  15       70.56       75.60     29.19 o
 -11   7  15      142.64      151.11     29.42 o
 -10   7  15       96.94      138.53     27.85 o
  -9   7  15      341.55      337.32     28.32 o
  -8   7  15       26.45       22.74     19.63 o
  -7   7  15       77.92       91.88     19.82 o
  -6   7  15      182.24      198.68     20.73 o
  -5   7  15        3.77       23.16     20.82 o
  -4   7  15      168.31      172.79     29.74 o
  -3   7  15      129.00      175.23     29.75 o
  -2   7  15       32.84       48.79     25.87 o
  -1   7  15      292.76      285.36     38.22 o
   0   7  15      397.19      334.93     25.36 o
   1   7  15      761.50      701.32     70.80 o
   2   7  15      367.70      402.98     23.43 o
   3   7  15       14.46       13.22     17.94 o
   4   7  15        9.75       10.03     18.33 o
   5   7  15       71.76       78.13     20.27 o
   6   7  15        0.71       21.29     22.09 o
   7   7  15      276.27      306.05     44.11 o
   8   7  15        0.22       25.21     23.89 o
   9   7  15      110.38      101.73     27.92 o
  10   7  15       19.53       16.75     26.78 o
  11   7  15        4.60       14.93     27.95 o
 -12   8  15       31.29       57.70     32.76 o
 -11   8  15        6.03       18.26     30.65 o
 -10   8  15       33.18       51.50     29.23 o
  -9   8  15      166.75      208.80     29.85 o
  -8   8  15      110.90      139.77     34.67 o
  -7   8  15      104.45       82.91     33.19 o
  -6   8  15       46.91       61.33     23.47 o
  -5   8  15        2.47       14.34     22.61 o
  -4   8  15       20.31       23.79     26.26 o
  -3   8  15        1.23       -3.51     27.29 o
  -2   8  15       19.93        1.31     27.13 o
  -1   8  15       38.56       20.74     26.51 o
   0   8  15       37.32       11.00     21.41 o
   1   8  15       51.36       40.49     21.62 o
   2   8  15       28.69       11.59     21.64 o
   3   8  15      111.61      132.28     24.00 o
   4   8  15      708.79      686.84     43.05 o
   5   8  15       19.37       17.57     20.41 o
   6   8  15       98.93       86.63     26.37 o
   7   8  15       32.50       21.54     25.26 o
   8   8  15        7.64        2.62     26.06 o
   9   8  15      501.70      513.33     47.25 o
  10   8  15       97.46      175.90     31.58 o
 -10   9  15       35.15       34.03     42.10 o
  -9   9  15       19.84       17.98     37.46 o
  -8   9  15        1.32        2.39     35.62 o
  -7   9  15        0.11       10.26     36.90 o
  -6   9  15       30.58       44.73     33.15 o
  -5   9  15       91.76       60.74     32.66 o
  -4   9  15      158.14      172.58     45.14 o
  -3   9  15        1.35       15.53     36.55 o
  -2   9  15        1.14      -10.74     29.18 o
  -1   9  15        9.23        6.87     29.16 o
   0   9  15      471.10      449.75     80.72 o
   1   9  15       21.66       34.15     23.42 o
   2   9  15      113.41      133.79     25.45 o
   3   9  15        3.42      -19.87     23.66 o
   4   9  15        0.01       -4.70     24.04 o
   5   9  15       52.99       51.58     25.02 o
   6   9  15        9.18        7.37     26.19 o
   7   9  15      253.24      278.07     32.59 o
   8   9  15      234.31      247.35     33.46 o
  -8  10  15        9.02       11.67     38.32 o
  -7  10  15       55.34       60.76     36.59 o
  -6  10  15      132.31      166.10     39.38 o
  -5  10  15        2.90      -17.09     35.18 o
  -4  10  15      143.26      149.38     40.82 o
  -3  10  15       49.55       58.50     35.46 o
  -2  10  15      201.99      224.34     37.64 o
  -1  10  15      110.20      152.62     38.68 o
   0  10  15       24.38       31.99     36.48 o
   1  10  15        4.65       -1.07     31.68 o
   2  10  15       39.54       64.33     49.98 o
   3  10  15        2.21       14.55     24.51 o
   4  10  15        0.21        1.20     26.08 o
   5  10  15      189.48      193.78     34.76 o
   6  10  15        6.57       -8.21     27.32 o
  -4  11  15       49.18       92.19     37.73 o
  -3  11  15        1.61      -17.42     38.07 o
  -2  11  15        4.63       -4.37     36.57 o
  -1  11  15        0.01      -12.21     36.03 o
   0  11  15       90.95      133.39     50.83 o
   1  11  15        2.49       15.03     36.61 o
   2  11  15      265.36      348.37     42.81 o
 -16   0  16       62.38       94.51     42.58 o
 -14   0  16      441.50      422.08     53.05 o
 -12   0  16       16.01        7.00     31.92 o
 -10   0  16      217.08      205.76     67.63 o
  -8   0  16      717.29      800.19    105.67 o
  -6   0  16       47.86       48.69     27.12 o
  -4   0  16     2379.91     2605.00     91.02 o
  -2   0  16     1160.13     1350.76     46.06 o
   0   0  16     1259.76     1321.50     37.67 o
   2   0  16       40.29       14.66     13.28 o
   4   0  16     1298.21     1287.39     43.82 o
   6   0  16      356.19      329.31     26.48 o
   8   0  16       29.92       16.05     23.29 o
  10   0  16      268.00      283.82     32.03 o
  12   0  16        4.10        2.88     30.66 o
  14   0  16      364.27      371.63     42.70 o
 -16   1  16       27.77       76.52     42.42 o
 -15   1  16       60.16       72.90     28.49 o
 -14   1  16        0.12       10.56     26.07 o
 -13   1  16       25.46       22.00     24.69 o
 -12   1  16        3.15        1.07     23.18 o
 -11   1  16      674.61      661.78     49.55 o
 -10   1  16       77.98       69.23     21.80 o
  -9   1  16       38.21       32.92     20.36 o
  -8   1  16       26.25       18.88     20.37 o
  -7   1  16      426.66      420.47     23.53 o
  -6   1  16     1590.01     1535.64     74.31 o
  -5   1  16      202.11      177.50     18.23 o
  -4   1  16      849.97      824.62     36.37 o
  -3   1  16     1161.07     1193.13     71.18 o
  -2   1  16        2.81        3.18     10.37 o
  -1   1  16      559.38      538.00     29.37 o
   0   1  16      370.16      398.82     23.76 o
   1   1  16       10.61       13.54     11.25 o
   2   1  16       33.84       19.84     13.71 o
   3   1  16       38.06       12.38     15.87 o
   4   1  16      322.79      336.14     16.97 o
   5   1  16     1528.52     1496.83     33.45 o
   6   1  16      852.19      847.08     28.85 o
   7   1  16       45.50       34.10     19.07 o
   8   1  16       46.36       38.25     19.99 o
   9   1  16        1.63        9.51     21.19 o
  10   1  16        7.13        6.90     22.39 o
  11   1  16      274.96      270.77     28.32 o
  12   1  16      121.17      152.44     28.49 o
  13   1  16      554.26      614.27     36.78 o
  14   1  16      104.53      147.56     32.28 o
 -16   2  16       22.26       34.00     28.77 o
 -15   2  16       61.46      108.63     28.43 o
 -14   2  16      747.91     1014.34     94.38 o
 -13   2  16      209.81      227.23     27.26 o
 -12   2  16        2.13       30.95     23.54 o
 -11   2  16       95.11      107.99     22.59 o
 -10   2  16       67.90       67.58     23.64 o
  -9   2  16       13.06        1.65     22.82 o
  -8   2  16      238.80      219.36     20.46 o
  -7   2  16     1231.62     1108.60     31.47 o
  -6   2  16      674.70      579.54     23.44 o
  -5   2  16      256.53      241.17     18.24 o
  -4   2  16       56.75       50.52     13.29 o
  -3   2  16      111.85      119.01     20.59 o
  -2   2  16      296.16      307.14     23.09 o
  -1   2  16       56.77       58.22     12.92 o
   0   2  16       53.23       31.06     11.95 o
   1   2  16        5.56       13.12     11.80 o
   2   2  16      643.77      656.86     34.73 o
   3   2  16      170.14      182.01     16.13 o
   4   2  16     3792.94     4011.20    104.79 o
   5   2  16      557.79      527.61     25.08 o
   6   2  16      239.81      244.79     21.63 o
   7   2  16       84.14       64.60     19.63 o
   8   2  16        7.03       -8.17     20.99 o
   9   2  16      496.75      516.22     30.73 o
  10   2  16      254.07      266.57     34.02 o
  11   2  16       70.38       80.99     25.43 o
  12   2  16       33.99        3.89     27.29 o
  13   2  16       47.31       20.85     28.66 o
  14   2  16      121.89      104.96     31.81 o
 -16   3  16        4.35       -4.93     28.30 o
 -15   3  16        4.94       25.08     26.74 o
 -14   3  16        0.88       23.95     25.75 o
 -13   3  16      252.03      292.66     48.52 o
 -12   3  16       55.12       67.40     26.10 o
 -11   3  16       78.55       71.35     25.37 o
 -10   3  16      224.44      228.64     27.09 o
  -9   3  16      505.90      474.79     25.53 o
  -8   3  16       42.20       34.77     18.28 o
  -7   3  16     1592.70     1483.98     36.36 o
  -6   3  16      112.72      120.58     17.73 o
  -5   3  16      358.77      329.95     19.44 o
  -4   3  16      923.21      893.52     63.42 o
  -3   3  16       10.16        7.99     12.86 o
  -2   3  16       21.38       31.41     12.47 o
  -1   3  16        6.73       16.88     10.68 o
   0   3  16      100.43      113.81     12.52 o
   1   3  16      266.31      224.24     15.61 o
   2   3  16       35.35       31.96     13.16 o
   3   3  16       91.95       84.82     15.91 o
   4   3  16       17.73       16.04     15.68 o
   5   3  16        6.06        6.36     17.79 o
   6   3  16      361.77      340.20     24.04 o
   7   3  16      182.81      192.62     23.11 o
   8   3  16      326.98      312.66     26.40 o
   9   3  16      357.19      355.64     28.09 o
  10   3  16      130.22       92.00     25.21 o
  11   3  16      174.43      108.03     27.85 o
  12   3  16      391.17      367.21     33.68 o
  13   3  16       19.98       -4.08     29.57 o
  14   3  16      188.21      200.17     34.72 o
 -15   4  16       65.30      100.56     28.78 o
 -14   4  16       12.79       24.93     29.21 o
 -13   4  16      193.45      294.69     31.42 o
 -12   4  16      151.97      177.94     28.10 o
 -11   4  16      138.17      159.13     26.86 o
 -10   4  16       68.16       53.47     19.60 o
  -9   4  16       23.37       34.79     18.79 o
  -8   4  16       10.63       23.17     17.16 o
  -7   4  16      189.71      203.60     21.53 o
  -6   4  16        0.24        4.34     16.66 o
  -5   4  16     1104.31      938.69     29.46 o
  -4   4  16       45.09       46.44     18.39 o
  -3   4  16      741.27      802.18     42.51 o
  -2   4  16      177.98      166.80     26.32 o
  -1   4  16     1170.21     1113.15     80.57 o
   0   4  16       84.15       58.95     12.49 o
   1   4  16      100.92       81.70     13.44 o
   2   4  16       71.02       48.43     15.16 o
   3   4  16      764.23      699.36     51.10 o
   4   4  16      504.51      452.39     25.85 o
   5   4  16      762.69      793.75     58.72 o
   6   4  16       93.19       74.56     18.57 o
   7   4  16        0.06       -3.81     20.68 o
   8   4  16       60.90       56.16     21.56 o
   9   4  16      450.34      388.78     41.58 o
  10   4  16       36.61       44.77     23.57 o
  11   4  16        6.62        3.04     25.13 o
  12   4  16        0.07      -21.07     27.78 o
  13   4  16       30.48      -15.69     31.96 o
 -14   5  16       20.09       26.90     30.62 o
 -13   5  16       95.29      109.08     30.27 o
 -12   5  16      182.89      150.29     28.96 o
 -11   5  16        0.18        9.38     21.18 o
 -10   5  16      143.65      125.89     22.41 o
  -9   5  16       15.53       18.85     18.55 o
  -8   5  16       78.64       71.58     19.16 o
  -7   5  16       17.07       17.89     17.32 o
  -6   5  16     1689.39     1661.42     54.03 o
  -5   5  16      170.32      188.18     19.38 o
  -4   5  16      401.99      345.08     26.65 o
  -3   5  16      190.42      169.47     17.23 o
  -2   5  16        0.67       -5.78     14.58 o
  -1   5  16       68.29       42.30     15.42 o
   0   5  16     2096.16     2024.42    140.35 o
   1   5  16       11.13        3.57     13.68 o
   2   5  16      313.58      315.71     31.13 o
   3   5  16       50.98       60.37     16.59 o
   4   5  16       31.50       25.46     16.52 o
   5   5  16        8.13       -4.16     18.57 o
   6   5  16       20.71       15.27     20.42 o
   7   5  16       60.35       63.18     21.78 o
   8   5  16      127.37      109.09     23.31 o
   9   5  16        3.66        6.69     23.81 o
  10   5  16        1.34        9.86     24.97 o
  11   5  16       27.94       15.83     26.29 o
  12   5  16       18.45       26.47     27.67 o
  13   5  16        1.86       34.14     30.33 o
 -14   6  16        0.07       16.12     42.09 o
 -13   6  16      252.23      367.99     59.12 o
 -12   6  16        3.98        2.07     23.20 o
 -11   6  16        1.32        2.75     21.98 o
 -10   6  16        1.60       -5.16     22.38 o
  -9   6  16      312.97      349.91     25.23 o
  -8   6  16       95.37       83.67     20.63 o
  -7   6  16       49.88       41.21     19.01 o
  -6   6  16        9.33       -1.84     18.31 o
  -5   6  16       10.50        6.00     19.54 o
  -4   6  16       29.31       18.32     19.06 o
  -3   6  16      670.15      620.57     30.01 o
  -2   6  16      293.41      251.50     18.82 o
  -1   6  16       96.80       98.97     19.81 o
   0   6  16        3.78       15.52     18.73 o
   1   6  16      189.67      150.14     21.59 o
   2   6  16      126.00      137.43     23.07 o
   3   6  16      833.54      983.53     53.33 o
   4   6  16        1.07        2.91     18.18 o
   5   6  16      384.01      317.64     30.38 o
   6   6  16        0.00       -7.38     21.50 o
   7   6  16      153.41      110.84     24.21 o
   8   6  16        2.09      -10.68     23.31 o
   9   6  16       62.99       93.35     25.75 o
  10   6  16        2.18       29.73     26.60 o
  11   6  16      130.52      162.65     29.61 o
  12   6  16        4.40       20.39     29.77 o
 -13   7  16        0.74        6.92     40.62 o
 -12   7  16      327.81      473.26     44.27 o
 -11   7  16        0.21       -8.31     27.70 o
 -10   7  16      113.71      139.70     28.94 o
  -9   7  16       38.74       52.17     21.75 o
  -8   7  16       13.11       23.58     20.63 o
  -7   7  16        0.76        3.04     18.98 o
  -6   7  16       71.83       58.47     19.45 o
  -5   7  16      316.87      342.43     28.54 o
  -4   7  16      294.77      311.37     41.41 o
  -3   7  16       25.37       23.07     25.93 o
  -2   7  16       10.80       12.35     25.65 o
  -1   7  16       80.31       71.53     21.14 o
   0   7  16      267.74      228.82     24.84 o
   1   7  16      418.86      420.60     39.82 o
   2   7  16       68.43       67.13     21.96 o
   3   7  16        2.42       -1.91     18.40 o
   4   7  16       82.25       67.40     19.86 o
   5   7  16        8.32       30.00     21.88 o
   6   7  16      201.86      201.32     36.65 o
   7   7  16        6.01        0.79     23.98 o
   8   7  16      146.17      150.87     42.76 o
   9   7  16        3.78       16.04     25.68 o
  10   7  16        2.37       18.87     28.21 o
  11   7  16       14.31       40.63     30.57 o
 -11   8  16       22.79       35.70     31.68 o
 -10   8  16       10.79       43.37     30.68 o
  -9   8  16       71.27      113.19     37.57 o
  -8   8  16      100.00      157.14     37.33 o
  -7   8  16      124.09      121.70     26.90 o
  -6   8  16       41.37       61.83     24.67 o
  -5   8  16      121.62      130.11     25.19 o
  -4   8  16       12.19       20.70     27.45 o
  -3   8  16      179.06      171.86     50.53 o
  -2   8  16       18.36       15.81     29.02 o
  -1   8  16        3.37       11.93     26.27 o
   0   8  16        6.95        3.18     21.22 o
   1   8  16       20.34       26.15     21.46 o
   2   8  16       52.89       46.88     23.48 o
   3   8  16      253.32      230.35     26.82 o
   4   8  16        0.50       -2.13     22.93 o
   5   8  16      122.04      157.56     25.95 o
   6   8  16        0.57       -2.01     25.23 o
   7   8  16       95.25      100.99     27.95 o
   8   8  16       94.49      126.85     29.32 o
   9   8  16      195.69      198.41     36.71 o
  -9   9  16        0.08      -11.39     37.14 o
  -8   9  16        0.22       27.35     35.92 o
  -7   9  16        2.25       -5.78     35.15 o
  -6   9  16       24.85       24.13     32.69 o
  -5   9  16      153.78      237.99     58.06 o
  -4   9  16       94.35      133.04     34.47 o
  -3   9  16       89.74       58.22     32.72 o
  -2   9  16       37.14       47.15     31.20 o
  -1   9  16      236.45      214.69     35.41 o
   0   9  16        1.87       -8.80     31.21 o
   1   9  16      227.28      245.82     27.77 o
   2   9  16        1.15       -8.11     24.61 o
   3   9  16       28.31       34.97     24.56 o
   4   9  16        0.06        0.26     24.81 o
   5   9  16        9.61       17.73     29.77 o
   6   9  16       93.11       97.35     28.37 o
   7   9  16      116.47      178.63     31.53 o
  -7  10  16        3.40      -26.06     37.50 o
  -6  10  16       94.34      120.77     40.37 o
  -5  10  16        4.14       -6.02     36.32 o
  -4  10  16       29.49       66.35     36.48 o
  -3  10  16      149.64      194.75     40.61 o
  -2  10  16        3.28       13.82     35.22 o
  -1  10  16      258.70      313.95     41.52 o
   0  10  16      179.73      183.86     37.54 o
   1  10  16        0.67       20.01     34.42 o
   2  10  16       58.80       90.62     37.30 o
   3  10  16      219.47      237.26     31.43 o
   4  10  16       71.53       68.62     28.10 o
   5  10  16        9.23       16.35     33.16 o
 -15   0  17      430.79      510.52     51.40 o
 -13   0  17        9.78        6.64     36.41 o
 -11   0  17        1.37       13.94     31.06 o
  -9   0  17      947.16      945.09     89.09 o
  -7   0  17      928.20      864.34    119.11 o
  -5   0  17      521.10      453.27     35.56 o
  -3   0  17     5279.56     6307.47    322.37 o
  -1   0  17      995.96     1089.30     35.81 o
   1   0  17       83.56       50.07     21.96 o
   3   0  17     4394.67     4762.91     70.72 o
   5   0  17        6.42       29.26     33.72 o
   7   0  17       45.12       38.43     33.03 o
   9   0  17      276.37      244.75     44.54 o
  11   0  17        6.72       19.40     43.30 o
  13   0  17      804.42      922.89     73.82 o
 -16   1  17       55.60       86.07     31.05 o
 -15   1  17        0.77      -12.81     29.19 o
 -14   1  17      101.63      127.33     29.00 o
 -13   1  17        9.35       -2.66     26.01 o
 -12   1  17       78.11       60.69     24.35 o
 -11   1  17        2.50       11.79     22.36 o
 -10   1  17      290.19      319.10     26.24 o
  -9   1  17       65.10       46.11     22.31 o
  -8   1  17      324.05      288.23     25.04 o
  -7   1  17       71.33       45.31     21.42 o
  -6   1  17      165.42      133.45     21.52 o
  -5   1  17       88.90       64.65     20.36 o
  -4   1  17      975.55      942.13     42.36 o
  -3   1  17       78.50       87.80     13.13 o
  -2   1  17      774.84      802.09     32.15 o
  -1   1  17      208.00      221.67     14.24 o
   0   1  17      520.29      516.48     16.72 o
   1   1  17       20.66       11.73     11.27 o
   2   1  17      224.43      204.31     14.92 o
   3   1  17      161.27      148.57     15.40 o
   4   1  17       54.07       54.25     14.27 o
   5   1  17      307.17      294.23     20.86 o
   6   1  17     1405.03     1479.21     72.45 o
   7   1  17      174.07      155.13     20.88 o
   8   1  17        2.22       -6.31     20.52 o
   9   1  17       74.21       63.33     23.59 o
  10   1  17       55.24       45.80     23.76 o
  11   1  17       92.26      113.46     26.34 o
  12   1  17      346.17      342.60     32.23 o
  13   1  17       36.77       61.06     29.86 o
  14   1  17      423.13      466.36     38.44 o
 -15   2  17      225.72      344.11     38.77 o
 -14   2  17       37.04       84.79     28.22 o
 -13   2  17      288.43      451.56     40.87 o
 -12   2  17      124.22      177.20     40.18 o
 -11   2  17       25.39       72.31     22.41 o
 -10   2  17       92.45       99.62     23.58 o
  -9   2  17      637.00      627.81     33.36 o
  -8   2  17      383.75      348.82     22.20 o
  -7   2  17      287.39      282.88     21.36 o
  -6   2  17      431.35      370.00     21.70 o
  -5   2  17     1146.65     1074.90     55.40 o
  -4   2  17      134.36      131.24     14.04 o
  -3   2  17       68.92       45.21     13.52 o
  -2   2  17        6.31       -4.14     12.79 o
  -1   2  17       20.58       27.31     10.95 o
   0   2  17      671.09      597.51     26.18 o
   1   2  17      279.79      277.12     21.72 o
   2   2  17       11.30       15.23     13.43 o
   3   2  17     1493.49     1447.13     67.09 o
   4   2  17       21.12       33.40     15.41 o
   5   2  17      183.80      159.89     19.76 o
   6   2  17       76.79       76.70     19.13 o
   7   2  17      183.71      186.95     22.28 o
   8   2  17       26.77       34.18     20.63 o
   9   2  17      293.39      284.83     27.56 o
  10   2  17      159.92      145.27     26.44 o
  11   2  17       62.10       67.93     26.41 o
  12   2  17      107.52      111.58     29.27 o
  13   2  17      130.67      140.81     32.32 o
 -15   3  17        8.45       44.48     28.50 o
 -14   3  17       21.92       50.34     28.59 o
 -13   3  17       58.16       79.04     26.87 o
 -12   3  17      365.28      358.36     37.14 o
 -11   3  17       77.09       83.58     25.23 o
 -10   3  17        1.84       10.04     24.03 o
  -9   3  17        3.63       21.63     20.72 o
  -8   3  17       38.06       37.03     18.13 o
  -7   3  17        0.96       36.57     17.80 o
  -6   3  17      148.17      143.74     18.67 o
  -5   3  17       69.44       58.49     17.34 o
  -4   3  17      483.23      480.24     37.22 o
  -3   3  17       67.52       66.81     14.48 o
  -2   3  17        4.66        9.84     14.05 o
  -1   3  17     1175.64     1117.31     57.74 o
   0   3  17        2.25       16.81     11.74 o
   1   3  17      148.05      159.40     15.33 o
   2   3  17      657.13      599.64     45.46 o
   3   3  17       34.10       28.96     15.16 o
   4   3  17       68.90       78.02     16.71 o
   5   3  17      103.41       96.19     19.22 o
   6   3  17      440.83      417.51     41.65 o
   7   3  17      399.80      390.56     46.00 o
   8   3  17        4.26        7.54     21.75 o
   9   3  17        0.01        4.05     22.51 o
  10   3  17       15.55       26.14     24.12 o
  11   3  17       37.68       -2.43     26.39 o
  12   3  17       21.71       18.86     31.37 o
  13   3  17      256.25      252.67     34.69 o
 -14   4  17      204.26      269.17     33.93 o
 -13   4  17        5.36       -4.26     29.14 o
 -12   4  17       12.81        6.14     26.36 o
 -11   4  17        5.13       15.97     24.90 o
 -10   4  17      201.53      234.45     23.78 o
  -9   4  17        9.39        7.69     19.29 o
  -8   4  17       44.98       29.17     19.17 o
  -7   4  17        5.38        7.44     17.71 o
  -6   4  17      282.07      259.32     20.63 o
  -5   4  17      148.04      142.06     18.46 o
  -4   4  17      644.86      598.70     30.65 o
  -3   4  17      136.54      113.48     16.29 o
  -2   4  17       98.51      116.84     18.03 o
  -1   4  17       12.42       15.77     15.08 o
   0   4  17      212.18      183.45     18.84 o
   1   4  17     1031.16     1108.87     39.50 o
   2   4  17      432.59      403.93     20.69 o
   3   4  17      445.62      455.87     30.91 o
   4   4  17      187.99      166.27     18.82 o
   5   4  17       18.95        9.92     18.54 o
   6   4  17      237.42      209.07     23.62 o
   7   4  17       33.21       33.71     20.79 o
   8   4  17      112.04      101.41     23.39 o
   9   4  17       60.90       59.17     23.31 o
  10   4  17      496.29      503.44     33.23 o
  11   4  17       86.39       97.31     27.40 o
  12   4  17        0.10        9.87     26.12 o
 -14   5  17        5.02      -22.28     31.40 o
 -13   5  17       15.19       22.39     28.20 o
 -12   5  17       94.06       74.06     28.61 o
 -11   5  17      573.22      569.27     29.95 o
 -10   5  17       64.98       73.72     22.69 o
  -9   5  17       12.82        0.66     20.36 o
  -8   5  17       16.19        8.56     19.49 o
  -7   5  17      151.34      144.05     20.64 o
  -6   5  17      140.93      140.07     19.87 o
  -5   5  17      209.25      217.66     21.67 o
  -4   5  17       50.11       49.50     19.67 o
  -3   5  17       18.80        8.25     15.52 o
  -2   5  17        4.16        6.21     15.16 o
  -1   5  17     1407.29     1379.61     58.12 o
   0   5  17       20.78       28.90     15.89 o
   1   5  17      598.88      501.38     42.72 o
   2   5  17        2.38        1.56     16.40 o
   3   5  17        1.98        6.25     16.46 o
   4   5  17      411.82      355.04     30.78 o
   5   5  17      111.29       94.18     20.44 o
   6   5  17       40.13       43.36     21.49 o
   7   5  17      332.57      346.90     27.96 o
   8   5  17       15.23       25.36     22.90 o
   9   5  17       98.45       76.49     26.16 o
  10   5  17       23.07       47.54     27.13 o
  11   5  17       37.27       29.92     27.57 o
  12   5  17       51.58       65.68     29.50 o
 -13   6  17        4.16       10.52     30.29 o
 -12   6  17        4.82        4.08     24.44 o
 -11   6  17       20.71       21.24     23.91 o
 -10   6  17       58.35       57.24     23.34 o
  -9   6  17       13.77        2.01     22.42 o
  -8   6  17      206.38      210.61     23.27 o
  -7   6  17       18.05        7.39     19.50 o
  -6   6  17       90.03       91.38     20.16 o
  -5   6  17       41.07       51.80     18.89 o
  -4   6  17      226.56      195.97     22.99 o
  -3   6  17        8.70       -2.11     19.50 o
  -2   6  17       48.10       48.62     20.58 o
  -1   6  17       37.55       14.78     19.37 o
   0   6  17      196.40      178.48     22.07 o
   1   6  17       35.05       36.69     19.35 o
   2   6  17      911.92      819.28     78.63 o
   3   6  17        3.35       10.69     17.16 o
   4   6  17      599.34      653.82     34.39 o
   5   6  17        4.22       -7.93     21.17 o
   6   6  17        7.22       14.32     22.10 o
   7   6  17        3.94        5.74     23.10 o
   8   6  17      164.36      166.79     29.14 o
   9   6  17       72.12       76.92     27.13 o
  10   6  17      464.83      516.05     40.97 o
  11   6  17       11.86        0.05     27.86 o
 -12   7  17       11.98        3.52     31.01 o
 -11   7  17      564.93      647.66     47.73 o
 -10   7  17       79.17       83.97     24.34 o
  -9   7  17        0.00       -8.41     22.49 o
  -8   7  17        0.02       -1.20     21.16 o
  -7   7  17      321.30      370.02     28.36 o
  -6   7  17        5.75       23.06     23.30 o
  -5   7  17      618.79      631.31     48.71 o
  -4   7  17       44.29       51.37     28.87 o
  -3   7  17       71.45       65.13     28.36 o
  -2   7  17       79.08       60.50     28.83 o
  -1   7  17      100.49       95.04     22.36 o
   0   7  17      291.77      301.58     35.95 o
   1   7  17      102.40      125.49     23.83 o
   2   7  17        4.39       -5.62     21.28 o
   3   7  17        5.77        6.94     21.67 o
   4   7  17       18.81       25.25     19.21 o
   5   7  17      285.29      289.15     28.66 o
   6   7  17        0.99      -12.36     23.19 o
   7   7  17      211.14      229.46     35.35 o
   8   7  17        5.66      -12.39     25.69 o
   9   7  17        1.98       21.79     26.89 o
  10   7  17        1.61       -9.07     29.26 o
 -10   8  17       91.53      174.54     41.86 o
  -9   8  17        8.91       41.03     36.44 o
  -8   8  17       81.29      125.34     36.85 o
  -7   8  17       65.81       72.48     26.60 o
  -6   8  17        0.44       24.75     25.70 o
  -5   8  17       37.67       62.18     25.01 o
  -4   8  17       29.14       36.47     29.70 o
  -3   8  17        8.49       10.62     30.08 o
  -2   8  17       56.25       52.30     31.23 o
  -1   8  17        9.38        5.16     28.60 o
   0   8  17      109.99       99.47     24.46 o
   1   8  17       21.52       12.62     23.17 o
   2   8  17       40.93       27.56     23.17 o
   3   8  17        3.35       -1.89     24.05 o
   4   8  17       80.10       75.36     25.20 o
   5   8  17        4.13       24.94     28.31 o
   6   8  17        6.32       -6.63     25.20 o
   7   8  17        0.90      -15.21     26.59 o
   8   8  17       20.74       32.54     27.50 o
  -8   9  17       22.13      -32.11     40.00 o
  -7   9  17       16.39       -6.91     36.78 o
  -6   9  17      135.58      166.54     39.93 o
  -5   9  17       79.75      105.74     37.10 o
  -4   9  17        9.58      -10.79     32.63 o
  -3   9  17        0.31      -13.24     32.61 o
  -2   9  17       22.35       28.11     32.54 o
  -1   9  17      105.87       91.00     35.01 o
   0   9  17      262.63      312.72     80.65 o
   1   9  17       20.64       14.55     25.71 o
   2   9  17      108.83      127.27     27.18 o
   3   9  17        9.55       -0.84     25.28 o
   4   9  17        1.10      -17.86     29.05 o
   5   9  17       49.74       53.14     32.33 o
   6   9  17       62.23       50.56     43.02 o
  -5  10  17        0.22       22.65     38.35 o
  -4  10  17        4.49       -9.94     36.00 o
  -3  10  17       71.21       89.72     45.95 o
  -2  10  17       21.84        1.19     36.69 o
  -1  10  17       55.55       41.79     37.68 o
   0  10  17       90.20       75.31     37.04 o
   1  10  17       38.85       18.92     35.67 o
   2  10  17       79.70       72.61     36.10 o
   3  10  17       73.60      110.86     29.51 o
 -14   0  18      487.03      617.76     81.34 o
 -12   0  18       35.65       -8.45     34.95 o
 -10   0  18       76.24       77.61     33.43 o
  -8   0  18      226.91      220.75     36.51 o
  -6   0  18        0.66       16.21     28.97 o
  -4   0  18       30.48       37.68     28.28 o
  -2   0  18      366.70      406.36     27.51 o
   0   0  18      105.71      126.61     24.11 o
   2   0  18     1909.44     2074.82     51.05 o
   4   0  18     2129.52     2224.97     53.44 o
   6   0  18      304.55      308.96     43.34 o
   8   0  18        8.98        2.55     39.83 o
  10   0  18      313.62      291.30     49.22 o
  12   0  18      399.95      465.66     59.33 o
 -15   1  18        0.17       -3.33     29.12 o
 -14   1  18        0.35        6.07     28.92 o
 -13   1  18        7.07      -10.31     27.17 o
 -12   1  18        0.69       -2.97     25.81 o
 -11   1  18       30.74       27.44     23.83 o
 -10   1  18       37.33       55.19     23.08 o
  -9   1  18        1.19        9.49     22.15 o
  -8   1  18      105.24       79.55     23.30 o
  -7   1  18     1182.32     1124.33     63.58 o
  -6   1  18      448.65      422.43     35.95 o
  -5   1  18       57.62       42.48     21.20 o
  -4   1  18      122.76      131.92     21.32 o
  -3   1  18      441.99      426.33     25.97 o
  -2   1  18       29.81       42.84     16.82 o
  -1   1  18     2345.54     2569.57     36.38 o
   0   1  18      208.15      209.26     19.36 o
   1   1  18      433.07      432.01     21.53 o
   2   1  18        0.40        3.42     19.38 o
   3   1  18      152.95      131.36     19.71 o
   4   1  18        8.55       12.14     18.06 o
   5   1  18     1299.23     1331.83     45.51 o
   6   1  18      427.32      463.46     33.87 o
   7   1  18      265.52      257.35     30.01 o
   8   1  18       10.97       31.09     25.69 o
   9   1  18      225.51      265.09     42.40 o
  10   1  18      136.57      136.88     31.61 o
  11   1  18      146.05      161.63     34.11 o
  12   1  18       38.73       64.82     34.72 o
  13   1  18      225.82      244.49     42.18 o
 -15   2  18       25.56       50.02     30.06 o
 -14   2  18       85.38       77.56     29.25 o
 -13   2  18      105.59      133.56     29.12 o
 -12   2  18        0.41       14.81     25.11 o
 -11   2  18      383.66      462.43     46.20 o
 -10   2  18      300.23      338.66     33.81 o
  -9   2  18        0.52        3.43     23.31 o
  -8   2  18       60.25       64.93     27.14 o
  -7   2  18      514.70      472.27     31.39 o
  -6   2  18       46.90       38.52     18.32 o
  -5   2  18      266.61      235.39     20.00 o
  -4   2  18      726.99      726.55     28.24 o
  -3   2  18      394.75      406.94     25.54 o
  -2   2  18       79.66       72.71     14.85 o
  -1   2  18       92.28       72.97     14.52 o
   0   2  18       19.84       11.56     12.94 o
   1   2  18        5.47        5.51     13.15 o
   2   2  18      194.05      178.11     25.16 o
   3   2  18       73.69       63.22     15.82 o
   4   2  18      499.27      518.68     26.27 o
   5   2  18      348.48      341.09     25.59 o
   6   2  18       23.29       32.60     17.89 o
   7   2  18       14.12       31.09     19.80 o
   8   2  18       78.14       72.76     21.28 o
   9   2  18      181.36      179.09     25.01 o
  10   2  18      464.14      473.26     38.93 o
  11   2  18       87.98       54.80     28.33 o
  12   2  18      109.34      111.55     47.58 o
  13   2  18      187.61      198.01     33.43 o
 -14   3  18      113.57      198.41     31.18 o
 -13   3  18       92.71      133.72     28.49 o
 -12   3  18      137.90      197.68     27.98 o
 -11   3  18      267.45      299.88     35.74 o
 -10   3  18        0.24        4.78     25.43 o
  -9   3  18        0.77        0.73     19.04 o
  -8   3  18      230.03      199.69     23.09 o
  -7   3  18      149.70      167.94     24.29 o
  -6   3  18      172.38      161.18     19.64 o
  -5   3  18      797.10      757.36     39.82 o
  -4   3  18        1.62        4.97     14.47 o
  -3   3  18      187.61      170.05     21.06 o
  -2   3  18      161.33      160.62     16.25 o
  -1   3  18        5.96       17.29     14.42 o
   0   3  18     1008.60      937.27     55.22 o
   1   3  18       42.16       34.74     14.44 o
   2   3  18      281.53      268.14     19.93 o
   3   3  18      257.90      231.58     23.56 o
   4   3  18       29.67       12.90     15.85 o
   5   3  18        7.63       13.71     18.84 o
   6   3  18      471.35      471.38     42.37 o
   7   3  18       12.55        0.14     20.16 o
   8   3  18       29.08       30.43     21.63 o
   9   3  18       14.03       37.16     24.08 o
  10   3  18        0.59       -2.18     25.38 o
  11   3  18      576.03      620.71     36.80 o
  12   3  18      195.21      183.11     31.29 o
 -14   4  18       27.52       58.40     29.65 o
 -13   4  18      125.72      183.39     32.52 o
 -12   4  18       21.72       44.03     27.98 o
 -11   4  18      199.14      242.98     31.13 o
 -10   4  18      104.08       90.35     22.15 o
  -9   4  18      167.11      181.36     28.20 o
  -8   4  18       11.42        8.71     19.00 o
  -7   4  18       66.20       77.66     19.42 o
  -6   4  18      145.42      148.20     19.62 o
  -5   4  18      485.28      474.51     23.86 o
  -4   4  18        0.46       12.91     19.71 o
  -3   4  18       68.94       72.39     16.24 o
  -2   4  18      187.38      193.11     18.13 o
  -1   4  18       31.24       35.32     15.05 o
   0   4  18      499.70      438.45     21.33 o
   1   4  18      368.67      356.20     25.14 o
   2   4  18      390.78      408.81     24.95 o
   3   4  18      689.68      655.73     58.11 o
   4   4  18       89.32       70.43     18.45 o
   5   4  18      119.77       99.72     21.53 o
   6   4  18       10.69       19.07     20.38 o
   7   4  18       23.05       12.78     22.24 o
   8   4  18      120.97      121.44     24.38 o
   9   4  18      198.92      226.94     28.01 o
  10   4  18       38.01       50.30     26.45 o
  11   4  18      101.92      119.11     27.88 o
  12   4  18       36.77       36.45     28.96 o
 -13   5  18       22.86       51.45     30.75 o
 -12   5  18      161.02      203.88     32.47 o
 -11   5  18       17.41       40.32     23.10 o
 -10   5  18       94.92       84.37     23.61 o
  -9   5  18        3.94        0.45     21.27 o
  -8   5  18        6.58        9.75     20.81 o
  -7   5  18        7.56        2.93     19.22 o
  -6   5  18      222.57      217.41     21.82 o
  -5   5  18       75.57       72.58     18.74 o
  -4   5  18       61.28       61.80     20.56 o
  -3   5  18        5.38        6.78     15.65 o
  -2   5  18      141.70      133.15     17.81 o
  -1   5  18        6.79       18.53     16.31 o
   0   5  18      147.18      166.01     18.29 o
   1   5  18       94.52       83.45     22.41 o
   2   5  18        0.49      -14.34     18.93 o
   3   5  18        0.09        0.48     17.38 o
   4   5  18      159.36      177.07     19.98 o
   5   5  18        1.69       -2.21     21.27 o
   6   5  18      170.26      173.53     34.05 o
   7   5  18        0.14       -9.49     23.68 o
   8   5  18        0.38        8.20     24.50 o
   9   5  18       16.35       16.42     24.99 o
  10   5  18       68.43       62.79     28.43 o
  11   5  18      105.39      130.81     30.83 o
 -12   6  18       17.33       11.73     25.01 o
 -11   6  18       22.07       61.03     24.63 o
 -10   6  18        3.33      -23.38     23.64 o
  -9   6  18       64.11       57.31     22.21 o
  -8   6  18       98.54      115.34     22.82 o
  -7   6  18        0.68       14.85     19.32 o
  -6   6  18        0.61        5.86     19.77 o
  -5   6  18      390.10      407.10     24.84 o
  -4   6  18       25.02        5.98     21.61 o
  -3   6  18      421.52      492.21     72.43 o
  -2   6  18        4.27      -20.08     20.75 o
  -1   6  18       30.67       23.16     21.19 o
   0   6  18      116.02      129.30     22.62 o
   1   6  18      133.08      134.01     22.94 o
   2   6  18       80.60      110.16     27.57 o
   3   6  18      613.61      636.44     38.52 o
   4   6  18       22.67       19.50     18.90 o
   5   6  18      232.29      193.91     28.88 o
   6   6  18        0.00        2.81     22.27 o
   7   6  18      120.93      136.85     26.73 o
   8   6  18        3.84       -4.65     25.46 o
   9   6  18      281.06      334.91     32.77 o
  10   6  18      117.22      133.52     37.11 o
 -11   7  18      115.50      129.04     42.73 o
 -10   7  18       55.79       56.84     25.33 o
  -9   7  18       13.16       34.10     24.35 o
  -8   7  18      215.28      298.18     28.59 o
  -7   7  18       18.80       13.30     26.28 o
  -6   7  18      521.76      545.87     61.93 o
  -5   7  18        2.39       20.31     23.93 o
  -4   7  18       50.65       61.92     33.90 o
  -3   7  18        0.35        5.79     29.17 o
  -2   7  18       49.65       71.01     29.35 o
  -1   7  18        1.09       14.57     21.40 o
   0   7  18       23.44       36.82     21.85 o
   1   7  18        2.24       28.07     21.49 o
   2   7  18       97.46       92.80     25.68 o
   3   7  18       94.32       80.19     23.44 o
   4   7  18       17.96        9.74     25.66 o
   5   7  18       76.29      108.14     24.36 o
   6   7  18      280.69      331.42     38.32 o
   7   7  18        2.03       15.86     26.22 o
   8   7  18        0.84       -2.16     26.78 o
   9   7  18       26.57       33.32     29.29 o
  -9   8  18       47.17      119.90     58.39 o
  -8   8  18        1.94       24.82     34.77 o
  -7   8  18        0.22        6.86     27.22 o
  -6   8  18        1.24       32.73     26.11 o
  -5   8  18       57.90       69.99     26.42 o
  -4   8  18       85.81      103.09     39.75 o
  -3   8  18       77.18       98.43     41.92 o
  -2   8  18        0.46        7.63     30.86 o
  -1   8  18       54.77       55.12     30.57 o
   0   8  18       17.31       22.34     23.13 o
   1   8  18       32.80       31.39     24.25 o
   2   8  18      155.17      163.80     27.23 o
   3   8  18      358.87      390.15     32.32 o
   4   8  18        0.66       -2.98     28.80 o
   5   8  18        8.94        6.18     27.63 o
   6   8  18       20.19       27.37     30.53 o
   7   8  18      225.00      219.36     31.65 o
  -7   9  18      144.97      170.28     42.78 o
  -6   9  18      216.02      302.01     62.41 o
  -5   9  18      165.00      222.62     42.69 o
  -4   9  18       13.19       17.09     36.22 o
  -3   9  18      134.22      155.24     53.97 o
  -2   9  18       67.64       96.37     37.17 o
  -1   9  18      208.94      244.05     39.74 o
   0   9  18       43.36       39.88     32.32 o
   1   9  18       55.52       65.96     26.66 o
   2   9  18        3.36       -1.14     26.97 o
   3   9  18        5.34       -2.90     26.61 o
   4   9  18       40.22       42.88     32.20 o
   5   9  18        0.69       -8.54     32.17 o
  -2  10  18       18.32       29.97     37.09 o
  -1  10  18        6.53      -13.97     38.11 o
   0  10  18       29.57       48.10     37.85 o
 -13   0  19        0.58      -14.38     40.69 o
 -11   0  19       27.61       58.81     35.50 o
  -9   0  19      330.05      330.80     64.07 o
  -7   0  19      117.25       90.31     33.68 o
  -5   0  19      261.02      207.00     36.77 o
  -3   0  19       44.49       55.46     29.21 o
  -1   0  19       83.10      104.39     23.92 o
   1   0  19      552.74      586.97     47.02 o
   3   0  19     1526.09     1698.56     93.92 o
   5   0  19      215.78      203.10     39.60 o
   7   0  19      357.27      359.54     47.87 o
   9   0  19       30.91       33.08     40.28 o
  11   0  19       18.89       -5.74     48.81 o
 -14   1  19      185.76      325.64     34.33 o
 -13   1  19       41.86        7.28     28.71 o
 -12   1  19       15.90       19.30     26.83 o
 -11   1  19       29.44       36.57     26.05 o
 -10   1  19        6.82       18.81     23.92 o
  -9   1  19       80.01       77.13     24.61 o
  -8   1  19      244.02      222.27     26.35 o
  -7   1  19      114.83      115.69     24.38 o
  -6   1  19      594.42      591.30     42.85 o
  -5   1  19       96.41       72.93     22.17 o
  -4   1  19       10.91       36.64     21.33 o
  -3   1  19        6.65       17.06     25.24 o
  -2   1  19      293.52      281.68     22.46 o
  -1   1  19      892.16      945.67     33.98 o
   0   1  19      352.14      386.87     21.54 o
   1   1  19      185.30      194.51     19.65 o
   2   1  19       98.14       90.99     19.00 o
   3   1  19      150.98      141.86     20.12 o
   4   1  19      348.73      347.65     30.19 o
   5   1  19        7.09       10.68     24.55 o
   6   1  19      587.31      586.13     37.61 o
   7   1  19        0.92       -6.75     25.29 o
   8   1  19       48.24       47.27     28.09 o
   9   1  19        0.14        0.34     29.33 o
  10   1  19       33.31       33.06     31.57 o
  11   1  19       14.49       20.85     32.22 o
  12   1  19      142.51      165.72     40.59 o
 -14   2  19       31.75       61.68     30.37 o
 -13   2  19       39.66       70.52     29.25 o
 -12   2  19        4.15       32.69     26.64 o
 -11   2  19      111.46      124.51     26.76 o
 -10   2  19       31.40       44.80     24.16 o
  -9   2  19      458.39      445.68     37.89 o
  -8   2  19        0.94        1.30     22.80 o
  -7   2  19       93.77       76.58     25.45 o
  -6   2  19        3.87       -1.92     23.98 o
  -5   2  19      397.18      383.76     29.31 o
  -4   2  19      147.43      128.65     24.98 o
  -3   2  19      459.55      500.15     40.81 o
  -2   2  19      507.87      523.27     26.83 o
  -1   2  19      123.18      115.82     21.17 o
   0   2  19       25.95       40.32     34.68 o
   1   2  19      134.94      152.96     24.75 o
   2   2  19      301.52      317.24     23.13 o
   3   2  19       90.33      113.28     18.84 o
   4   2  19        4.93        8.99     23.58 o
   5   2  19       28.61       31.56     23.65 o
   6   2  19      274.61      271.98     30.71 o
   7   2  19       49.09       52.61     27.25 o
   8   2  19       32.38       29.87     44.98 o
   9   2  19      565.97      559.76     42.33 o
  10   2  19       32.67       49.23     33.21 o
  11   2  19        3.15       17.04     34.15 o
  12   2  19      123.76      130.69     39.36 o
 -14   3  19       67.70       85.46     30.16 o
 -13   3  19      274.59      373.18     37.93 o
 -12   3  19      125.59      198.38     37.53 o
 -11   3  19       73.67      109.50     26.65 o
 -10   3  19        5.59       16.27     27.40 o
  -9   3  19       41.20       61.24     25.40 o
  -8   3  19      191.78      229.58     37.36 o
  -7   3  19      479.83      460.97     34.81 o
  -6   3  19        1.59       -9.69     19.65 o
  -5   3  19       93.63      120.13     21.49 o
  -4   3  19      246.72      208.69     18.44 o
  -3   3  19       33.68       44.26     17.91 o
  -2   3  19      323.92      342.32     24.57 o
  -1   3  19      314.49      268.62     18.53 o
   0   3  19        5.09       28.27     15.35 o
   1   3  19      156.52      154.92     20.18 o
   2   3  19      208.69      198.75     21.36 o
   3   3  19      254.18      273.34     24.45 o
   4   3  19        9.29        4.95     20.25 o
   5   3  19      184.06      172.04     21.96 o
   6   3  19      349.51      298.30     30.44 o
   7   3  19      211.38      211.68     29.00 o
   8   3  19       71.30       57.80     22.46 o
   9   3  19      222.66      255.80     28.67 o
  10   3  19      185.52      244.24     29.96 o
  11   3  19        4.01       45.37     26.76 o
 -13   4  19       15.35       11.17     31.16 o
 -12   4  19       15.16       15.54     28.67 o
 -11   4  19      183.98      256.64     32.37 o
 -10   4  19      356.79      423.31     39.97 o
  -9   4  19       73.24       67.47     22.55 o
  -8   4  19      148.21      156.96     22.20 o
  -7   4  19        2.16      -11.72     19.85 o
  -6   4  19        1.06       17.80     18.39 o
  -5   4  19      170.24      180.08     21.23 o
  -4   4  19      512.85      483.88     30.65 o
  -3   4  19        4.39       11.06     15.63 o
  -2   4  19        8.01       17.49     15.94 o
  -1   4  19      154.46      159.91     17.67 o
   0   4  19       24.51       23.63     16.18 o
   1   4  19      135.17      141.65     18.59 o
   2   4  19      252.85      270.17     20.19 o
   3   4  19      104.80      131.79     18.75 o
   4   4  19        7.07        5.41     19.31 o
   5   4  19        0.08        0.34     20.50 o
   6   4  19       90.26       90.43     22.55 o
   7   4  19        4.44       -1.04     22.28 o
   8   4  19      231.59      255.90     28.81 o
   9   4  19      236.77      233.26     29.09 o
  10   4  19      230.92      249.54     30.79 o
  11   4  19       33.43       13.22     27.66 o
 -12   5  19        1.69        7.19     30.35 o
 -11   5  19      226.47      295.94     27.63 o
 -10   5  19       24.90       20.74     24.20 o
  -9   5  19      144.50      152.42     24.35 o
  -8   5  19        7.71       31.31     22.03 o
  -7   5  19       37.43       43.74     21.58 o
  -6   5  19      187.38      197.58     22.16 o
  -5   5  19       67.14       61.77     19.09 o
  -4   5  19      165.64      156.90     22.66 o
  -3   5  19       34.03       31.20     16.87 o
  -2   5  19        0.11        6.64     17.32 o
  -1   5  19      651.52      657.85     25.38 o
   0   5  19        4.23       15.04     19.44 o
   1   5  19       38.50       28.17     20.67 o
   2   5  19        5.51        4.14     21.01 o
   3   5  19       28.13       25.31     20.27 o
   4   5  19        5.74        7.32     19.60 o
   5   5  19      822.96      779.52     58.50 o
   6   5  19        0.58      -22.24     22.24 o
   7   5  19      187.11      189.06     28.03 o
   8   5  19       59.41       73.23     26.24 o
   9   5  19      143.65      147.72     28.39 o
  10   5  19        8.56        7.84     28.11 o
 -11   6  19       11.44        5.66     24.94 o
 -10   6  19       21.83       18.69     25.07 o
  -9   6  19        3.16      -18.45     24.02 o
  -8   6  19       32.64       55.32     23.13 o
  -7   6  19      230.34      266.08     25.26 o
  -6   6  19      107.25      113.96     22.62 o
  -5   6  19        0.62        6.36     20.21 o
  -4   6  19      185.96      196.26     26.80 o
  -3   6  19      120.20       83.54     28.96 o
  -2   6  19      138.67      126.00     23.06 o
  -1   6  19       15.58       28.56     21.17 o
   0   6  19       10.75       14.27     21.27 o
   1   6  19      443.49      410.91     29.35 o
   2   6  19      869.95      843.05     40.30 o
   3   6  19       47.23       81.27     32.49 o
   4   6  19      165.13      154.58     33.05 o
   5   6  19        3.72      -21.63     22.71 o
   6   6  19        1.75      -24.89     24.89 o
   7   6  19        0.27        3.74     24.95 o
   8   6  19      318.91      342.03     31.77 o
   9   6  19       22.35       22.15     28.25 o
 -10   7  19       26.16       28.84     25.44 o
  -9   7  19        2.91      -12.24     24.23 o
  -8   7  19       64.21       71.12     24.60 o
  -7   7  19      223.25      312.56     32.10 o
  -6   7  19        4.65        7.44     26.57 o
  -5   7  19      162.67      201.49     28.56 o
  -4   7  19       16.78       25.37     41.86 o
  -3   7  19       57.80       76.86     47.16 o
  -2   7  19        4.02       -3.23     31.04 o
  -1   7  19      244.93      264.64     26.78 o
   0   7  19        1.21       -4.82     22.25 o
   1   7  19       12.27       12.25     22.39 o
   2   7  19       16.88       41.65     23.52 o
   3   7  19       28.67       36.05     23.63 o
   4   7  19        4.66      -10.94     27.75 o
   5   7  19      121.50       71.26     30.80 o
   6   7  19      140.55      164.05     42.26 o
   7   7  19       35.30       -4.28     28.56 o
   8   7  19       10.44       -4.56     28.23 o
  -8   8  19        1.83       10.95     38.21 o
  -7   8  19       29.28       14.85     29.74 o
  -6   8  19      203.85      273.95     32.99 o
  -5   8  19       80.61      122.79     30.41 o
  -4   8  19       64.06       70.21     35.57 o
  -3   8  19       77.85      121.50     50.30 o
  -2   8  19       62.84       57.36     33.79 o
  -1   8  19       46.18       41.28     30.67 o
   0   8  19        9.53       23.24     24.32 o
   1   8  19        9.75       26.01     23.40 o
   2   8  19      202.57      197.40     28.87 o
   3   8  19      318.00      331.62     36.40 o
   4   8  19       61.20       46.48     48.11 o
   5   8  19        2.15      -30.31     30.31 o
   6   8  19       26.34       -6.53     31.18 o
  -5   9  19      173.28      211.39     42.63 o
  -4   9  19        4.64      -33.84     37.50 o
  -3   9  19       20.08       17.62     37.25 o
  -2   9  19      128.32      170.69     41.41 o
  -1   9  19       55.02       29.87     35.56 o
   0   9  19      141.25      181.15     39.13 o
   1   9  19        2.74       12.64     27.20 o
   2   9  19       96.56      109.68     28.43 o
   3   9  19       32.45       56.66     28.46 o
 -14   0  20        0.24       -0.49     44.44 o
 -12   0  20        1.89      -18.94     40.03 o
 -10   0  20      199.30      233.54     40.75 o
  -8   0  20        0.21       -9.74     34.84 o
  -6   0  20       61.34       48.90     31.50 o
  -4   0  20      879.42     1052.61    152.12 o
  -2   0  20      115.31       69.51     53.59 o
   0   0  20     1122.05     1122.17     64.10 o
   2   0  20       43.06       33.80     29.66 o
   4   0  20      234.35      188.42     40.59 o
   6   0  20      285.08      266.25     46.38 o
   8   0  20      324.07      328.50     54.78 o
  10   0  20      251.16      344.03     54.25 o
 -13   1  20      167.56      214.26     32.92 o
 -12   1  20       66.40       80.79     29.61 o
 -11   1  20      151.57      146.32     28.62 o
 -10   1  20       39.65       42.89     25.39 o
  -9   1  20      230.25      246.75     28.47 o
  -8   1  20       12.81        1.66     25.27 o
  -7   1  20     1023.17     1077.96    113.45 o
  -6   1  20        2.36       16.48     22.96 o
  -5   1  20      112.06       64.60     22.53 o
  -4   1  20        3.88       10.86     21.91 o
  -3   1  20      518.68      505.66     27.88 o
  -2   1  20        1.40       25.50     26.04 o
  -1   1  20     1065.32     1231.26     37.90 o
   0   1  20      506.72      505.78     34.84 o
   1   1  20        3.38        9.01     18.53 o
   2   1  20       47.18       25.86     18.54 o
   3   1  20      199.27      188.46     21.33 o
   4   1  20       17.50        9.61     23.05 o
   5   1  20      313.07      311.73     32.43 o
   6   1  20       14.19        5.69     26.44 o
   7   1  20       14.56       17.28     26.51 o
   8   1  20       31.20       47.60     29.86 o
   9   1  20      181.81      202.90     35.51 o
  10   1  20       12.57        9.48     33.83 o
  11   1  20       91.76      122.27     37.65 o
 -13   2  20       36.62       88.96     30.33 o
 -12   2  20      287.93      415.88     41.39 o
 -11   2  20       47.26       77.51     27.20 o
 -10   2  20       94.57      134.64     27.43 o
  -9   2  20        6.57       13.28     25.30 o
  -8   2  20        2.56       10.45     24.31 o
  -7   2  20       18.96       24.21     23.79 o
  -6   2  20       13.66       19.92     22.58 o
  -5   2  20       59.48       55.36     22.94 o
  -4   2  20       39.87       45.18     24.81 o
  -3   2  20        0.33        6.31     29.84 o
  -2   2  20        0.68       -2.09     19.76 o
  -1   2  20        1.19       10.64     20.22 o
   0   2  20      292.25      383.95     27.50 o
   1   2  20      363.87      394.14     28.45 o
   2   2  20      193.52      233.40     20.94 o
   3   2  20        3.18       -3.15     18.52 o
   4   2  20      128.18      145.51     27.34 o
   5   2  20        1.96       10.67     25.97 o
   6   2  20      290.07      337.89     50.73 o
   7   2  20       11.61        8.26     28.06 o
   8   2  20       88.64      106.07     33.01 o
   9   2  20       41.40       51.57     31.91 o
  10   2  20       57.47       80.65     36.37 o
  11   2  20        8.40       27.65     35.40 o
 -13   3  20       93.44      148.01     31.66 o
 -12   3  20       80.58      131.13     30.21 o
 -11   3  20       11.89       35.61     26.66 o
 -10   3  20       52.46       83.15     32.65 o
  -9   3  20       23.59       13.61     27.90 o
  -8   3  20      241.07      255.97     34.20 o
  -7   3  20      582.17      642.06     49.09 o
  -6   3  20      432.28      367.85     34.95 o
  -5   3  20        3.66       21.25     24.75 o
  -4   3  20       55.71       75.29     24.73 o
  -3   3  20       90.97      106.83     21.32 o
  -2   3  20       51.47       67.37     21.42 o
  -1   3  20      305.54      364.10     25.98 o
   0   3  20      227.08      228.09     25.00 o
   1   3  20       88.52       90.93     27.34 o
   2   3  20        3.27       10.50     26.13 o
   3   3  20       45.27       48.02     21.80 o
   4   3  20        1.12       12.62     24.01 o
   5   3  20      124.06      148.81     28.04 o
   6   3  20      100.78      108.56     34.73 o
   7   3  20       37.69       62.28     30.02 o
   8   3  20       10.59        4.98     31.35 o
   9   3  20      248.69      317.72     39.74 o
  10   3  20       90.57      101.59     36.24 o
 -12   4  20      118.54      153.66     33.48 o
 -11   4  20      108.01      151.03     30.65 o
 -10   4  20        9.08       25.60     28.51 o
  -9   4  20        1.02        2.98     28.00 o
  -8   4  20       28.24       51.29     26.27 o
  -7   4  20        0.08       10.96     25.02 o
  -6   4  20       36.04       55.91     19.87 o
  -5   4  20      215.55      260.90     22.75 o
  -4   4  20      161.18      159.17     23.71 o
  -3   4  20      154.79      165.93     19.39 o
  -2   4  20       55.43       69.30     17.51 o
  -1   4  20        0.45       -1.23     16.75 o
   0   4  20       13.46       21.16     16.71 o
   1   4  20      271.93      288.51     21.17 o
   2   4  20       13.26        9.51     17.13 o
   3   4  20      297.03      289.70     25.50 o
   4   4  20      161.90      176.84     22.44 o
   5   4  20       32.70      -10.95     36.31 o
   6   4  20        5.94       -1.67     22.40 o
   7   4  20      159.11      176.44     31.34 o
   8   4  20       72.49       82.08     26.69 o
   9   4  20      115.74       88.43     28.46 o
  10   4  20        2.62      -21.58     27.24 o
 -11   5  20        0.81        2.79     24.57 o
 -10   5  20        0.32        6.42     24.49 o
  -9   5  20       21.00       34.33     23.99 o
  -8   5  20      312.82      381.76     28.11 o
  -7   5  20        7.12       21.12     21.25 o
  -6   5  20       56.59       45.38     20.67 o
  -5   5  20      112.30      116.74     21.20 o
  -4   5  20       76.31       73.64     23.01 o
  -3   5  20        2.24        5.78     18.13 o
  -2   5  20        3.42       -1.73     17.85 o
  -1   5  20      100.77      103.32     19.27 o
   0   5  20      257.32      254.45     25.18 o
   1   5  20        7.29        6.02     21.14 o
   2   5  20       42.27       42.60     21.89 o
   3   5  20       75.01       52.54     26.49 o
   4   5  20      600.41      618.08     36.86 o
   5   5  20        2.27        2.09     22.53 o
   6   5  20      448.63      522.13     58.19 o
   7   5  20       42.26       42.18     25.95 o
   8   5  20       85.11       93.63     26.57 o
   9   5  20        0.85       10.22     27.07 o
 -10   6  20        2.59       -8.81     26.03 o
  -9   6  20       75.65       59.25     25.60 o
  -8   6  20       23.96       25.06     23.89 o
  -7   6  20       44.40       54.10     22.97 o
  -6   6  20       30.71       48.48     22.15 o
  -5   6  20      123.41      135.90     23.45 o
  -4   6  20       32.99        3.32     30.24 o
  -3   6  20       92.44       82.71     30.68 o
  -2   6  20       26.09       16.97     21.59 o
  -1   6  20       30.90       22.57     22.27 o
   0   6  20       54.14       58.70     21.89 o
   1   6  20      247.70      249.71     29.71 o
   2   6  20        6.17        3.27     22.92 o
   3   6  20      463.16      576.37     42.79 o
   4   6  20        9.82        1.02     26.47 o
   5   6  20        3.71      -19.47     27.10 o
   6   6  20       27.86        8.06     25.29 o
   7   6  20      237.33      268.42     49.72 o
   8   6  20        4.40        8.32     27.66 o
  -9   7  20       15.67      -13.42     25.74 o
  -8   7  20      159.93      225.20     33.15 o
  -7   7  20        0.86       20.00     28.92 o
  -6   7  20       74.36      108.68     29.75 o
  -5   7  20        5.76       12.29     25.92 o
  -4   7  20        0.21       24.33     35.71 o
  -3   7  20       13.67       25.23     37.98 o
  -2   7  20      156.06      182.17     37.38 o
  -1   7  20        6.22       31.29     23.64 o
   0   7  20       20.38       18.25     22.84 o
   1   7  20       40.66       43.20     24.20 o
   2   7  20       43.07       37.51     25.06 o
   3   7  20       13.84       14.59     23.18 o
   4   7  20       67.40       37.44     27.55 o
   5   7  20       62.18       29.21     28.52 o
   6   7  20        4.30       -0.45     29.71 o
  -6   8  20        8.35       16.09     30.53 o
  -5   8  20      293.30      411.34     35.61 o
  -4   8  20      109.81      160.91     38.52 o
  -3   8  20       78.23       70.11     37.21 o
  -2   8  20       41.69       26.17     34.99 o
  -1   8  20       44.03       83.59     34.55 o
   0   8  20        0.64        4.05     25.73 o
   1   8  20      108.29      137.95     28.76 o
   2   8  20       99.82      133.31     28.92 o
   3   8  20      103.70      128.32     33.19 o
   4   8  20        3.53      -16.77     29.64 o
 -13   0  21      167.72      248.19     49.38 o
 -11   0  21        5.09       25.77     39.89 o
  -9   0  21      175.40      180.88     41.48 o
  -7   0  21      482.65      545.10     45.30 o
  -5   0  21       44.72       29.96     34.53 o
  -3   0  21      409.79      398.35     39.54 o
  -1   0  21      264.02      209.89     62.17 o
   1   0  21      440.57      463.75     36.98 o
   3   0  21      133.06      172.69     32.87 o
   5   0  21        2.49       -9.81     38.57 o
   7   0  21      575.66      578.40     59.76 o
   9   0  21      520.86      649.58     65.68 o
 -13   1  21       35.32      102.32     32.97 o
 -12   1  21      166.03      209.97     32.91 o
 -11   1  21        5.42       -7.55     28.72 o
 -10   1  21        1.31        9.56     26.18 o
  -9   1  21      142.32      183.67     29.51 o
  -8   1  21      327.34      381.02     31.71 o
  -7   1  21       27.32       32.41     25.45 o
  -6   1  21      138.55      100.62     25.34 o
  -5   1  21       25.27       36.69     23.33 o
  -4   1  21       76.12       73.97     23.69 o
  -3   1  21       56.53       69.57     23.51 o
  -2   1  21      468.87      469.76     34.73 o
  -1   1  21      212.43      226.00     30.31 o
   0   1  21       19.35        6.93     23.37 o
   1   1  21      157.03      179.90     33.67 o
   2   1  21        6.32       -2.50     19.05 o
   3   1  21       31.79       45.20     19.80 o
   4   1  21      787.13      866.62     40.43 o
   5   1  21       24.79       34.63     27.79 o
   6   1  21       17.15       22.43     29.13 o
   7   1  21        1.43      -17.77     30.34 o
   8   1  21       18.41       19.64     30.47 o
   9   1  21       19.81       21.17     33.44 o
  10   1  21      328.08      360.40     78.20 o
 -12   2  21       12.65       14.89     29.77 o
 -11   2  21       91.53      119.60     29.95 o
 -10   2  21       55.22       93.59     35.42 o
  -9   2  21       84.44      117.96     28.54 o
  -8   2  21       47.26       64.93     25.75 o
  -7   2  21       97.22       82.33     25.73 o
  -6   2  21      146.57      174.46     26.78 o
  -5   2  21       23.51       39.26     24.48 o
  -4   2  21       62.66       90.16     24.11 o
  -3   2  21      103.83      138.64     29.13 o
  -2   2  21       21.26       37.74     19.07 o
  -1   2  21       22.17       62.41     20.13 o
   0   2  21       99.86      129.50     24.96 o
   1   2  21      214.74      221.77     27.45 o
   2   2  21       93.48      146.85     25.92 o
   3   2  21       57.96       98.77     20.36 o
   4   2  21        9.32        7.75     25.05 o
   5   2  21       97.49      147.73     29.23 o
   6   2  21       32.37       66.32     28.72 o
   7   2  21      190.48      245.78     35.47 o
   8   2  21       61.58      107.16     33.50 o
   9   2  21       39.80       83.35     34.81 o
  10   2  21        3.47      -21.13     34.84 o
 -12   3  21        4.90       49.52     32.82 o
 -11   3  21        0.93       12.00     27.96 o
 -10   3  21       14.32        2.55     27.14 o
  -9   3  21      227.18      312.21     31.83 o
  -8   3  21      248.75      278.47     54.01 o
  -7   3  21      103.73      160.26     28.61 o
  -6   3  21       94.16      127.54     31.01 o
  -5   3  21        0.16        8.82     26.24 o
  -4   3  21        7.86       21.50     25.30 o
  -3   3  21      334.34      356.72     84.67 o
  -2   3  21      419.01      492.66     35.55 o
  -1   3  21       81.47      121.56     25.65 o
   0   3  21      141.61      143.32     32.86 o
   1   3  21        2.60       18.57     21.61 o
   2   3  21       22.38       22.86     27.72 o
   3   3  21      154.49      154.40     38.28 o
   4   3  21      105.48       95.08     28.11 o
   5   3  21        2.59        5.91     26.15 o
   6   3  21        1.24       19.56     29.06 o
   7   3  21        5.95       16.35     30.62 o
   8   3  21      138.89      168.89     35.21 o
   9   3  21        3.24       19.86     31.99 o
 -11   4  21       50.44       67.88     30.96 o
 -10   4  21        1.76      -12.49     31.03 o
  -9   4  21       34.83       47.09     30.61 o
  -8   4  21       28.57       27.22     28.89 o
  -7   4  21       46.86       65.71     28.06 o
  -6   4  21       20.18       56.29     26.23 o
  -5   4  21        2.44       25.70     25.81 o
  -4   4  21       71.98       94.23     26.55 o
  -3   4  21      118.49      141.12     24.14 o
  -2   4  21       58.92       48.75     22.20 o
  -1   4  21       12.26       14.37     22.26 o
   0   4  21      397.63      445.69     28.78 o
   1   4  21      100.93      113.91     24.61 o
   2   4  21      166.91      192.18     34.19 o
   3   4  21       51.28       63.02     36.30 o
   4   4  21       70.86       90.38     40.50 o
   5   4  21       36.46       32.87     27.99 o
   6   4  21      391.10      447.40     84.70 o
   7   4  21        0.58       17.16     31.71 o
   8   4  21      102.03      130.06     35.27 o
   9   4  21       34.58       64.96     34.11 o
 -10   5  21        0.04      -22.60     32.47 o
  -9   5  21       31.83       40.34     30.14 o
  -8   5  21       15.89       10.77     28.84 o
  -7   5  21      401.75      495.39     36.17 o
  -6   5  21       18.93       46.05     27.18 o
  -5   5  21        4.09       34.14     26.81 o
  -4   5  21        0.14        5.77     22.78 o
  -3   5  21      183.29      154.31     21.22 o
  -2   5  21       32.02       20.46     19.79 o
  -1   5  21      166.91      177.68     25.22 o
   0   5  21       23.06       27.44     21.95 o
   1   5  21       25.49       40.26     22.88 o
   2   5  21       93.34       82.48     23.81 o
   3   5  21      135.39      114.58     27.83 o
   4   5  21       65.66       61.37     27.30 o
   5   5  21      295.83      296.09     58.63 o
   6   5  21       34.12       15.60     23.97 o
   7   5  21        2.04        2.45     32.55 o
   8   5  21       12.49        1.50     27.14 o
  -9   6  21        2.90       -0.93     26.36 o
  -8   6  21       17.12        2.62     24.54 o
  -7   6  21       13.72        8.50     23.58 o
  -6   6  21       89.82       89.23     24.36 o
  -5   6  21       13.46       30.34     27.35 o
  -4   6  21      203.88      246.41     36.48 o
  -3   6  21       48.17       69.53     32.67 o
  -2   6  21        0.14      -18.42     23.13 o
  -1   6  21        2.79        3.17     23.38 o
   0   6  21       41.53       72.01     24.33 o
   1   6  21       18.88       34.12     22.87 o
   2   6  21      252.94      277.75     28.02 o
   3   6  21        7.26      -12.01     27.68 o
   4   6  21      118.26      107.27     48.11 o
   5   6  21      106.04      104.46     32.03 o
   6   6  21      214.22      233.83     40.51 o
   7   6  21        7.04      -31.45     31.45 o
  -7   7  21      248.46      338.66     35.34 o
  -6   7  21        0.04        6.94     28.15 o
  -5   7  21        2.35       22.12     29.72 o
  -4   7  21        0.02       13.72     33.03 o
  -3   7  21      115.25      116.53     61.90 o
  -2   7  21       31.20       42.40     31.14 o
  -1   7  21       62.70       70.51     24.94 o
   0   7  21       74.21       87.07     24.68 o
   1   7  21       76.86       70.68     25.87 o
   2   7  21        0.35       16.09     25.10 o
   3   7  21      110.22      117.71     31.95 o
   4   7  21        4.56      -12.00     29.17 o
   5   7  21      107.59      122.26     32.55 o
  -4   8  21      139.19      185.77     45.46 o
  -3   8  21        8.98       -2.03     34.76 o
  -2   8  21        0.68        4.54     36.12 o
  -1   8  21        6.26      -14.37     35.56 o
   0   8  21      168.55      246.07     31.88 o
   1   8  21       11.75       11.66     25.87 o
 -12   0  22      237.67      343.26     51.88 o
 -10   0  22       12.15       29.73     40.41 o
  -8   0  22        2.70      -11.53     39.10 o
  -6   0  22        2.40       -0.41     37.18 o
  -4   0  22        1.22       -6.33     35.16 o
  -2   0  22        4.08       -1.85     46.26 o
   0   0  22       61.65       56.19     60.17 o
   2   0  22      244.09      277.44     48.71 o
   4   0  22        4.90      -15.69     36.79 o
   6   0  22      690.20      875.07     63.80 o
   8   0  22      502.63      623.37     63.36 o
 -12   1  22        5.83       16.03     30.90 o
 -11   1  22       15.78      -11.36     29.75 o
 -10   1  22       67.34       96.54     29.94 o
  -9   1  22      537.78      570.46     39.75 o
  -8   1  22      119.85      124.23     29.70 o
  -7   1  22       65.19       67.77     27.53 o
  -6   1  22       59.64       43.55     26.55 o
  -5   1  22       99.44       79.72     24.70 o
  -4   1  22        0.31       -1.02     24.16 o
  -3   1  22      283.01      254.38     28.13 o
  -2   1  22       90.25       84.53     30.70 o
  -1   1  22        4.44        3.62     28.92 o
   0   1  22        0.10      -25.35     42.35 o
   1   1  22       89.04      102.78     26.91 o
   2   1  22       11.24        2.94     25.60 o
   3   1  22       52.70       71.48     29.52 o
   4   1  22       67.25       82.62     28.03 o
   5   1  22       45.12       34.14     27.24 o
   6   1  22      120.49      152.28     32.27 o
   7   1  22       23.29       -7.68     32.11 o
   8   1  22       12.87      -17.22     33.66 o
   9   1  22      167.10      158.26     37.61 o
 -11   2  22       32.52       76.74     30.34 o
 -10   2  22        1.60       31.72     29.42 o
  -9   2  22       12.71       37.95     28.25 o
  -8   2  22       19.56       39.27     27.30 o
  -7   2  22       52.12       71.01     26.74 o
  -6   2  22      126.68      173.49     28.18 o
  -5   2  22       82.15       88.78     25.88 o
  -4   2  22      302.38      384.69     39.60 o
  -3   2  22        3.78       27.89     23.17 o
  -2   2  22       38.84       73.68     28.55 o
  -1   2  22       31.31       60.07     21.53 o
   0   2  22       93.73      113.11     22.41 o
   1   2  22      520.76      653.30     41.25 o
   2   2  22      176.18      215.08     42.00 o
   3   2  22        0.12      -10.91     34.95 o
   4   2  22      137.51      135.48     29.37 o
   5   2  22       19.32       31.35     28.73 o
   6   2  22      402.39      494.22     39.69 o
   7   2  22       57.22       93.66     34.08 o
   8   2  22       71.83       74.87     33.52 o
   9   2  22        6.79        5.53     34.64 o
 -11   3  22        8.12       25.06     29.44 o
 -10   3  22       85.85      142.70     30.92 o
  -9   3  22       40.30       54.15     31.51 o
  -8   3  22      215.69      306.25     31.17 o
  -7   3  22      417.61      501.17     46.76 o
  -6   3  22       29.30       24.51     27.78 o
  -5   3  22       11.73       19.86     27.01 o
  -4   3  22       74.23       84.25     28.20 o
  -3   3  22      412.43      415.39     89.45 o
  -2   3  22      112.45      131.50     34.13 o
  -1   3  22      108.10      131.52     23.80 o
   0   3  22       40.32       39.58     24.83 o
   1   3  22       47.58       51.36     24.80 o
   2   3  22      161.01      213.05     30.78 o
   3   3  22      217.15      252.61     45.24 o
   4   3  22       12.96      -16.06     41.34 o
   5   3  22      139.24      194.43     42.17 o
   6   3  22        7.18       19.28     29.93 o
   7   3  22       11.52       19.12     32.52 o
   8   3  22       39.93       32.67     34.17 o
 -10   4  22        3.43      -24.32     32.31 o
  -9   4  22        3.86       29.33     30.60 o
  -8   4  22        6.10      -12.05     29.47 o
  -7   4  22       65.49       86.86     30.05 o
  -6   4  22       33.64       83.39     28.45 o
  -5   4  22       64.34       56.32     28.12 o
  -4   4  22       44.17       35.87     28.03 o
  -3   4  22        5.32       -9.22     32.93 o
  -2   4  22        4.87        1.19     22.22 o
  -1   4  22       85.25       81.74     24.86 o
   0   4  22       17.52       33.12     24.12 o
   1   4  22      390.87      430.03     38.84 o
   2   4  22      134.45      151.30     33.99 o
   3   4  22       20.56       65.77     43.66 o
   4   4  22       47.76       32.72     41.32 o
   5   4  22      229.77      276.29     53.05 o
   6   4  22      164.30      186.49     34.19 o
   7   4  22      315.20      343.43     52.33 o
  -9   5  22       44.50       27.97     31.73 o
  -8   5  22      125.54      192.55     43.26 o
  -7   5  22        3.41       12.52     28.89 o
  -6   5  22      279.96      303.03     33.16 o
  -5   5  22      234.99      268.35     32.21 o
  -4   5  22       75.41       70.09     35.92 o
  -3   5  22        4.98      -11.77     25.06 o
  -2   5  22      121.88      148.43     33.45 o
  -1   5  22        2.30      -13.66     30.71 o
   0   5  22       76.39       96.39     34.84 o
   1   5  22        0.11      -20.37     32.01 o
   2   5  22      115.44       88.32     41.14 o
   3   5  22      254.25      309.23     50.58 o
   4   5  22       29.91       44.87     43.62 o
   5   5  22        0.41      -40.08     43.67 o
   6   5  22       17.00       17.36     45.31 o
  -7   6  22       49.55       50.38     30.48 o
  -6   6  22       17.65       71.38     40.88 o
  -5   6  22       66.66       74.55     41.96 o
  -4   6  22       11.39      -17.46     69.23 o
  -3   6  22      104.50       28.69     68.37 o
  -2   6  22        0.19        1.91     32.97 o
  -1   6  22      217.07      225.82     28.02 o
   0   6  22       82.95      108.16     27.54 o
   1   6  22      111.73      156.46     27.54 o
   2   6  22       10.59       34.62     28.34 o
   3   6  22       32.13       49.23     28.02 o
   4   6  22        0.04      -27.50     31.01 o
   5   6  22       21.51       -0.16     29.60 o
  -5   7  22        0.02       29.36     29.67 o
  -4   7  22       76.32      124.73     30.85 o
  -3   7  22       20.38        8.76     33.94 o
  -2   7  22       39.77       47.71     35.01 o
  -1   7  22       17.56       26.23     26.96 o
   0   7  22       28.09       50.47     27.44 o
   1   7  22      108.80      120.70     27.80 o
   2   7  22      184.03      219.76     30.57 o
  -9   0  23       18.34       -5.39     41.99 o
  -7   0  23      288.79      352.04     76.54 o
  -5   0  23        2.31      -28.83     37.07 o
  -3   0  23       75.78       81.94     37.70 o
  -1   0  23      216.22      151.73     68.02 o
   1   0  23       60.19        5.82     66.30 o
   3   0  23       26.66       26.45     39.94 o
   5   0  23      437.74      587.70     57.51 o
   7   0  23      343.38      470.28     58.37 o
 -10   1  23       84.73       90.01     31.29 o
  -9   1  23       11.86        1.32     29.86 o
  -8   1  23      236.53      323.59     33.82 o
  -7   1  23        5.44      -13.16     28.11 o
  -6   1  23       10.68        4.02     28.70 o
  -5   1  23       19.79       19.18     26.45 o
  -4   1  23       95.68       75.94     27.53 o
  -3   1  23        2.60       14.44     25.38 o
  -2   1  23      201.35      178.48     33.85 o
  -1   1  23       13.65       10.07     31.18 o
   0   1  23      436.42      506.66     51.70 o
   1   1  23       45.34       10.67     44.49 o
   2   1  23       30.95       45.38     28.02 o
   3   1  23       17.17        4.11     38.60 o
   4   1  23       69.90       93.26     29.92 o
   5   1  23       16.45       40.53     30.82 o
   6   1  23       59.24       60.13     32.75 o
   7   1  23        0.28      -19.56     33.51 o
   8   1  23       51.77       37.67     34.49 o
 -10   2  23       30.12       63.90     31.23 o
  -9   2  23        1.63       35.88     30.00 o
  -8   2  23       23.80       38.27     28.87 o
  -7   2  23      389.69      475.29     34.68 o
  -6   2  23        0.76       27.24     41.43 o
  -5   2  23      126.27      171.61     28.50 o
  -4   2  23        1.64       26.78     26.17 o
  -3   2  23       41.56       70.86     25.92 o
  -2   2  23       31.88       55.37     29.46 o
  -1   2  23      425.57      460.18     44.62 o
   0   2  23       99.96      142.13     32.34 o
   1   2  23      333.93      425.11     33.92 o
   2   2  23      185.19      246.28     31.44 o
   3   2  23        0.08        5.68     37.96 o
   4   2  23       32.34        1.22     40.75 o
   5   2  23       56.44       75.75     39.88 o
   6   2  23      150.01      196.11     35.62 o
   7   2  23      112.58      106.13     33.55 o
  -9   3  23      139.61      244.38     33.54 o
  -8   3  23        1.24       32.24     29.13 o
  -7   3  23      151.53      188.29     30.97 o
  -6   3  23        4.27       25.26     27.71 o
  -5   3  23        1.72       45.38     36.97 o
  -4   3  23      104.57      141.30     30.92 o
  -3   3  23      149.53      273.12     45.36 o
  -2   3  23      166.29      265.27     47.45 o
  -1   3  23        6.11       40.83     32.36 o
   0   3  23        0.82       23.54     22.92 o
   1   3  23        2.71       24.20     23.51 o
   2   3  23      175.47      185.27     26.40 o
   3   3  23       86.42      106.83     44.74 o
   4   3  23      110.48       74.27     44.82 o
   5   3  23        2.72        0.36     44.14 o
   6   3  23        6.81       -7.35     32.40 o
   7   3  23       30.16       49.31     33.29 o
  -9   4  23        0.04        6.55     31.52 o
  -8   4  23       15.75       28.80     30.75 o
  -7   4  23       43.45      105.40     32.21 o
  -6   4  23      358.08      460.46     39.66 o
  -5   4  23      111.22      148.80     31.91 o
  -4   4  23        5.45       18.57     30.33 o
  -3   4  23        0.34        6.87     38.43 o
  -2   4  23       24.17        4.94     35.88 o
  -1   4  23        3.99       14.76     25.14 o
   0   4  23      204.14      274.20     36.34 o
   1   4  23      141.17      171.71     37.78 o
   2   4  23      180.46      269.43     50.76 o
   3   4  23       31.03       31.93     40.16 o
   4   4  23        5.39      -17.47     42.75 o
   5   4  23        8.64       33.31     44.63 o
   6   4  23      124.09      145.44     50.79 o
  -7   5  23       67.59       70.85     33.29 o
  -6   5  23       13.35       17.73     28.57 o
  -5   5  23       17.66       47.71     29.77 o
  -4   5  23       24.26       30.62     30.21 o
  -3   5  23      243.65      205.98     73.87 o
  -2   5  23        0.30      -27.56     32.31 o
  -1   5  23        9.78      -15.50     33.03 o
   0   5  23        1.93       -8.32     34.76 o
   1   5  23       68.61       40.80     35.75 o
   2   5  23       20.11       68.68     42.80 o
   3   5  23       99.48      106.63     48.89 o
   4   5  23        9.11        6.82     46.18 o
   5   5  23        1.32       16.01     47.40 o
  -5   6  23        2.59       12.62     42.22 o
  -4   6  23       13.54       30.64     42.01 o
  -3   6  23       11.83      -44.39     70.54 o
  -2   6  23        3.35      -29.93     36.63 o
  -1   6  23        0.27        8.55     36.49 o
   0   6  23      244.94      325.13     56.01 o
   1   6  23       38.66       85.21     36.34 o
   2   6  23       42.56       43.38     42.70 o
  -8   0  24       64.03      109.72     46.99 o
  -6   0  24      286.12      291.52     81.80 o
  -4   0  24       38.66       53.60     38.71 o
  -2   0  24       24.65       26.80     39.36 o
   0   0  24      231.04      102.03     72.33 o
   4   0  24       74.73      116.11     45.23 o
   6   0  24      425.12      542.00     61.31 o
  -9   1  24      230.48      275.45     35.22 o
  -8   1  24        0.04      -28.01     31.18 o
  -7   1  24       44.61       29.11     31.17 o
  -6   1  24        3.98       -8.65     29.70 o
  -5   1  24        4.26       -6.68     28.01 o
  -4   1  24        0.89       -4.64     27.69 o
  -3   1  24      175.54      232.39     30.37 o
  -2   1  24        0.22        1.76     26.93 o
  -1   1  24        2.56        6.59     31.95 o
   0   1  24        6.33       -4.13     32.95 o
   1   1  24      249.86      272.83     59.76 o
   3   1  24        9.88      -33.12     39.97 o
   4   1  24        8.14       29.01     40.43 o
   5   1  24        4.62        3.68     31.97 o
   6   1  24        1.42       -4.77     33.32 o
  -9   2  24       56.88       83.79     35.77 o
  -8   2  24       29.63       53.55     30.37 o
  -7   2  24        5.92       53.56     30.90 o
  -6   2  24      193.23      289.79     45.16 o
  -5   2  24        2.09       39.71     27.74 o
  -4   2  24        0.28       24.54     27.20 o
  -3   2  24       38.97       64.84     27.24 o
  -2   2  24       43.46       77.63     32.36 o
  -1   2  24       13.62       97.92     53.51 o
   0   2  24      262.76      363.85     37.83 o
   1   2  24       67.87      127.98     34.22 o
   2   2  24      318.69      396.46     50.46 o
   3   2  24        4.77       -7.67     39.06 o
   4   2  24      239.75      250.70     50.07 o
   5   2  24      120.51      194.62     50.55 o
   6   2  24      229.20      281.72     38.32 o
  -8   3  24       44.03       74.70     30.75 o
  -7   3  24       51.55       78.68     29.15 o
  -6   3  24        7.02       41.51     33.95 o
  -5   3  24       28.36       45.97     28.80 o
  -4   3  24      114.15      151.70     29.87 o
  -3   3  24       32.20       41.45     27.74 o
  -2   3  24      118.47      181.02     33.69 o
  -1   3  24       25.83       63.10     32.35 o
   0   3  24       70.90      124.41     34.45 o
   1   3  24       56.92      104.54     26.60 o
   2   3  24       29.81       43.64     31.51 o
   3   3  24      313.64      397.93     57.08 o
   4   3  24        0.42       -5.15     43.97 o
   5   3  24        3.20      -33.11     43.32 o
  -7   4  24      145.26      211.39     36.04 o
  -6   4  24       34.25       57.46     32.35 o
  -5   4  24       68.31       81.32     31.83 o
  -4   4  24        4.12        8.62     30.41 o
  -3   4  24       31.25       49.92     39.95 o
  -2   4  24       46.95       23.00     38.92 o
  -1   4  24      128.16      157.01     40.56 o
   0   4  24       64.61      109.96     36.27 o
   1   4  24      289.45      490.27     62.39 o
   2   4  24       49.89       18.97     45.94 o
   3   4  24        5.24       34.88     45.63 o
   4   4  24       26.80       19.99     46.39 o
  -5   5  24       14.21       34.71     33.00 o
  -4   5  24      212.28      301.11     48.01 o
  -3   5  24        0.35        5.51     70.71 o
  -2   5  24       63.83       86.89     71.30 o
  -1   5  24        0.26      -34.67     34.67 o
   0   5  24       53.95       71.02     37.01 o
   1   5  24        0.05      -34.05     35.09 o
   2   5  24      185.37      281.67     51.26 o
  -7   0  25      372.94      426.73     65.95 o
  -5   0  25        0.41       18.51     44.52 o
  -3   0  25       28.99       47.38     42.03 o
  -1   0  25      151.35      167.50     45.27 o
   1   0  25      234.83      223.28     77.33 o
  -7   1  25       47.40       24.54     32.42 o
  -6   1  25      108.48      136.75     32.50 o
  -5   1  25        9.01       -4.45     30.32 o
  -4   1  25      146.58      159.11     31.76 o
  -3   1  25       22.40       43.33     28.85 o
  -2   1  25       24.66       44.99     28.95 o
  -1   1  25        7.49        2.74     35.44 o
   0   1  25       71.05      130.24     49.57 o
   1   1  25       32.27       36.67     47.97 o
   4   1  25       42.24       51.03     42.19 o
  -6   2  25       84.94      153.77     49.50 o
  -5   2  25        0.26       23.06     29.32 o
  -4   2  25       35.21       41.25     29.19 o
  -3   2  25       52.33       75.59     29.33 o
  -2   2  25        8.70       40.42     28.79 o
  -1   2  25      182.37      246.15     38.22 o
   0   2  25       57.26      114.27     36.03 o
   1   2  25       56.80      112.11     35.85 o
   3   2  25       59.36       75.90     44.53 o
   4   2  25        0.39       19.20     43.92 o
  -5   3  25      110.90      107.07     32.31 o
  -4   3  25       42.74       80.43     31.58 o
  -3   3  25       66.72      105.69     30.06 o
  -2   3  25        5.01       37.30     33.71 o
  -1   3  25       13.77       67.15     34.75 o
   0   3  25      310.25      476.33     48.07 o
   1   3  25      175.27      222.68     44.98 o
   2   3  25        7.50       53.77     41.22 o
   3   3  25       63.09       70.36     47.19 o
  -3   4  25      140.15      205.84     32.61 o
  -2   4  25        6.05        7.11     36.65 o
  -1   4  25       20.27       27.46     73.43 o
   0   4  25      309.17      440.56     56.75 o
  -4   0  26      132.80      151.68     48.18 o
  -2   0  26       87.91      101.76     46.71 o
   0   0  26      292.23      427.55     88.65 o
  -4   1  26       27.60       66.94     32.62 o
  -3   1  26      198.96      251.39     34.57 o
  -2   1  26        2.56       27.89     31.29 o
  -1   1  26       31.14       73.10     30.55 o
   0   1  26        9.08       38.27     44.67 o
   1   1  26      180.30      202.06     59.06 o
  -2   2  26      100.19      134.03     32.61 o
  -1   2  26       20.29       40.35     36.06 o
 
